# Supplementary material for: A data-driven, knowledge-based approach to biomarker discovery: application to circulating microRNA markers of colorectal cancer prognosis
Source: NPJ Syst Biol Appl. 2018 Jun 1;4:20. doi: 10.1038/s41540-018-0056-1 (PMC5981448; doi:10.1038/s41540-018-0056-1)
Supplement: Supplementary file 1 — Supplementary file 6 [file 41540_2018_56_MOESM1_ESM.xlsx]

## Sheet: Relevant Genes
Esophageal Adenocarcinoma			Prostate Cancer			Breast Cancer
Gene	Rank		Gene	Rank		Gene	Rank
ASCC1	1		AR	1		BRCA2	1
CTHRC1	1		BRCA1	1		CHEK2	1
MSR1	1		BRCA2	1		RAD51	1
AMACR	2		CD82	1		BRIP1	1
APC	2		CDH1	1		BARD1	1
ATP12A	2		CHEK2	1		PALB2	1
ATP4A	2		ELAC2	1		ATM	1
CCND1	2		EPHB2	1		TSG101	1
CDKN2A	2		FGFR4	1		PIK3CA	1
CDX1	2		HIP1	1		BRCA1	1
CDX2	2		HNF1B	1		AKT1	1
CNKSR2	2		HOXB13	1		CDH1	1
COX7A2	2		HPC3	1		KRAS	1
ERBB2	2		HPC4	1		TP53	1
FGF1	2		HPC5	1		PHB	1
FHIT	2		HPC6	1		HMMR	1
GAST	2		HPCQTL19	1		CASP8	1
GSTP1	2		KLF6	1		RAD54L	1
HTR3C	2		MAD1L1	1		XRCC3	1
KRT20	2		MSMB	1		RB1CC1	1
KRT7	2		MSR1	1		PPM1D	1
MCM2	2		MXI1	1		SLC22A18	1
MFRP	2		NBN	1		PTEN	1
MUC2	2		PCAP	1		NBN	1
MUC3B	2		POLK	1		ABRAXAS1	1
MUC5AC	2		PTEN	1		ESR1	1
MUC6	2		RNASEL	1		ERBB2	2
PTGS2	2		SRD5A2	1		PGR	2
RAB11A	2		ZFHX3	1		CCND1	2
RETNLB	2		ACPP	2		TFF1	2
S100A8	2		AGK	2		AR	2
TP53	2		AKR1C3	2		CTSD	2
WWOX	2		AKR1C4	2		BCAR1	2
			AKT1	2		ESR2	2
			AKT2	2		NCOA3	2
			AKT3	2		EGFR	2
			ALKBH3	2		CYP19A1	2
			ALOX12	2		BRMS1	2
			ALOX15B	2		BCAR3	2
			AMACR	2		PIP	2
			ANO7	2		BCPR	1
			ANXA5	2		MYC	2
			BAD	2		NQO2	1
			BAX	2		BCAS1	2
			BCL2	2		NRG1	2
			BCL2L1	2		EGF	2
			BGLAP	2		ANKRD30A	2
			BIRC5	2		FGFR2	2
			BMP4	2		MUC1	2
			BMP6	2		ABCG2	2
			BMX	2		CTNNB1	2
			CASP3	2		CDK1	2
			CASP7	2		ERBB3	2
			CASP8	2		BCAR4	2
			CASP9	2		AREG	2
			CAV1	2		CASP3	2
			CBR3-AS1	2		VEGFD	2
			CCNB1	2		SNCG	2
			CCND1	2		ERBB4	2
			CD164	2		MKI67	2
			CD44	2		IGF1R	2
			CDC25C	2		KRT14	2
			CDH2	2		CDKN1A	2
			CDH3	2		IGF2	2
			CDK1	2		VEGFA	2
			CDK2	2		APOD	2
			CDK4	2		CDKN1B	2
			CDKN1A	2		VEGFC	2
			CDKN1B	2		MAPK8	2
			CDKN3	2		FGF3	2
			CFLAR	2		CDC25A	2
			CHGA	2		ARID4B	2
			CHUK	2		CCND2	2
			CLU	2		RHOBTB2	2
			CREB1	2		MSH2	2
			CREB3L4	2		GATA3	2
			CREBBP	2		CHEK1	2
			CRISP3	2		SCGB2A2	2
			CTNNB1	2		CDK4	2
			CTNND1	2		AMPH	2
			CTSD	2		PRLR	2
			CYCS	2		XBP1	2
			CYP17A1	2		KRT5	2
			CYP19A1	2		AURKA	2
			CYP1B1	2		CDK2	2
			CYR61	2		WNT10B	2
			DAB2IP	2		MDM2	2
			DMTN	2		SERPINB5	2
			E2F1	2		EP300	2
			E2F3	2		BCL2	2
			EEF1A1	2		PCNA	2
			EGF	2		NME1	2
			EGFR	2		HEATR6	2
			EGR1	2		PARP1	2
			EHBP1	2		TYMP	2
			EIF3H	2		CXCR4	2
			ENO2	2		TFAP2C	2
			EP300	2		MAGED2	2
			ERBB2	2		BEX2	2
			ERBB3	2		CTTN	2
			ERG	2		CCNB1	2
			ESR1	2		TOP2A	2
			ESR2	2		JUN	2
			ETS2	2		TGFA	2
			ETV1	2		WNT1	2
			EZH2	2		MUCL1	2
			FAS	2		CLCA2	2
			FASN	2		RB1	2
			FGF2	2		SRC	2
			FGF7	2		MSH6	2
			FGF8	2		CAV1	2
			FGFR1	2		DDR1	2
			FGFR2	2		IGF1	2
			FLT4	2		EPOR	2
			FOLH1	2		BRMS1L	2
			FOXO1	2		PIK3R1	2
			GDF15	2		PTHLH	2
			GLIPR1	2		MET	2
			GNRH1	2		KDR	2
			GNRHR	2		AKAP13	2
			GRB2	2		STAT1	2
			GRP	2		TEK	2
			GRPR	2		TACC1	2
			GSK3B	2		AXL	2
			GSTM1	2		FGF2	2
			GSTP1	2		NOTCH1	2
			HIF1A	2		KRT19	2
			HMGN2P46	2		TIMP1	2
			HPN	2		MMP1	2
			HRAS	2		CD44	2
			HSD17B1	2		BAX	2
			HSP90AA1	2		CASP9	2
			HSP90B1	2		BMP6	2
			HYAL1	2		FHIT	2
			IBSP	2		TGFB1	2
			IGF1	2		MST1R	2
			IGF1R	2		STS	2
			IGF2	2		MTOR	2
			IGFBP2	2		MMP11	2
			IGFBP3	2		TDGF1	2
			IKBKB	2		TPD52L2	2
			IL6R	2		WNT5A	2
			ILK	2		FLT4	2
			INS	2		TIMP2	2
			ITGA6	2		WWOX	2
			JUN	2		ING1	2
			KDR	2		PRL	2
			KIAA1524	2		CXCL12	2
			KLK10	2		MTA1	2
			KLK15	2		LASP1	2
			KLK2	2		PTPRC	2
			KLK3	2		TOP1	2
			KLK4	2		FLT1	2
			KRAS	2		PLAU	2
			KRT18	2		PLAUR	2
			KRT5	2		HDAC1	2
			KRT8	2		CCND3	2
			LEF1	2		CLDN7	2
			LGALS3	2		CCNG1	2
			LOX	2		CEP85L	2
			LYVE1	2		ODC1	2
			MAK	2		MAPK1	2
			MAP2K1	2		ABCB1	2
			MAPK1	2		MAPK3	2
			MAPK3	2		KRT8	2
			MAPK8	2		FGF4	2
			MCAM	2		HGF	2
			MCL1	2		FOS	2
			MDM2	2		MMP9	2
			MET	2		CYP1A1	2
			MKI67	2		GRB7	2
			MMP14	2		MMP2	2
			MMP2	2		TCF7L2	2
			MMP7	2		AHR	2
			MMP9	2		NET1	2
			MSMP	2		IRS1	2
			MTOR	2		MRE11	2
			MYC	2		TIMP3	2
			NCOA4	2		AKIP1	2
			NFKB1	2		SP1	2
			NFKBIA	2		HSPB1	2
			NKX3-1	2		TGFBR2	2
			OR51E2	2		PAK1	2
			PAGE4	2		AXIN2	2
			PAK6	2		FGFR1	2
			PARP1	2		MAPK9	2
			PAWR	2		FGF8	2
			PCA3	2		GPER1	2
			PCAT1	2		CSF1R	2
			PCAT14	2		GREB1	2
			PCAT29	2		SKP2	2
			PCGEM1	2		ITGB3BP	2
			PDGFD	2		MAPK10	2
			PDGFRB	2		AKT2	2
			PDZD2	2		GADD45A	2
			PIK3CA	2		KLK10	2
			PIK3CG	2		TOX3	2
			PIK3R1	2		XRCC2	2
			PIM1	2		PRDM14	2
			PLAU	2		CCNA2	2
			PLAUR	2		CYP1B1	2
			PRAC1	2		TRIM25	2
			PRNCR1	2		ETV4	2
			PROS1	2		HRAS	2
			PRUNE2	2		FOXO1	2
			PSAT1	2		STAT3	2
			PSCA	2		BECN1	2
			PTGS2	2		NF1	2
			PTHLH	2		EREG	2
			PTK2	2		STK11	2
			PXN	2		MMP14	2
			RAF1	2		CDK7	2
			RARB	2		TNFSF11	2
			RASSF1	2		FASN	2
			RB1	2		CCNB2	2
			RELA	2		PTGS2	2
			REPS2	2		CCNE1	2
			RNF14	2		PTK6	2
			SCHLAP1	2		CA9	2
			SERPINA3	2		CEACAM5	2
			SERPINB5	2		RRAS2	2
			SHBG	2		EMSY	2
			SKP2	2		S100A4	2
			SLC39A1	2		PIK3CB	2
			SLC43A1	2		HSD17B1	2
			SLC45A3	2		HIF1A	2
			SPDEF	2		STMN1	2
			SPP1	2		SULT1E1	2
			SRC	2		DNMT3B	2
			SRD5A1	2		ST18	2
			ST14	2		RPS6KB1	2
			STAT3	2		SMAD4	2
			STEAP2	2		NCOA1	2
			SYT7	2		PTN	2
			TCF7L2	2		SCGB3A1	2
			TERT	2		SLC9A3R1	2
			TGFA	2		RASSF1	2
			TGFB1	2		PIK3CG	2
			TGFB1I1	2		IGF2R	2
			TMEFF2	2		MAPK14	2
			TMPRSS2	2		MLH1	2
			TNFRSF10A	2		IGFBP3	2
			TNFRSF10B	2		GRB2	2
			TNFRSF10D	2		BMPR1A	2
			TNFRSF11B	2		HBEGF	2
			TNFSF10	2		GSTP1	2
			TNFSF11	2		GRN	2
			TOP1	2		PDGFRB	2
			TP53	2		FBXW7	2
			TRIM68	2		GSK3B	2
			TRPM8	2		PLK1	2
			TRPS1	2		KDM5B	2
			TRPV6	2		RHOA	2
			TSG101	2		PTK2	2
			TSPY1	2		CDK6	2
			TUSC3	2		KRT18	2
			VDR	2		CSK	2
			VEGFA	2		NOTCH4	2
			VEGFC	2		E2F1	2
			WDR77	2		TNFSF10	2
			XIAP	2		CDC25B	2
						SMAD2	2
						PRKCA	2
						SHC1	2
						FGF1	2
						NAT2	2
						KIT	2
						RARB	2
						SNAI2	2
						NRP1	2
						CDC42	2
						NCOA6	2
						HDAC4	2
						BIRC5	2
						BMP1	2
						E2F3	2
						HPR	2
						TGFBR1	2
						TIMELESS	2
						GNRH1	2
						ROBO1	2
						BCAS3	2
						TWIST1	2
						NTRK3	2
						ST14	2
						CTNND1	2
						GNRH2	2
						FOXA1	2
						IL6	2
						CDC27	2
						KIF15	2
						TNF	2
						GPNMB	2
						SHBG	2
						CSF3	2
						CYP17A1	2
						BCL2L1	2
						CDH2	2
						SFN	2
						EPCAM	2
						ATR	2
						FGFR4	2
						CXCL8	2
						ESRRA	2
						RBBP8	2
						APC	2
						CCAR2	2
						POU4F2	2
						GSTT1	2
						LYVE1	2
						ETS1	2
						XRCC1	2
						STAT5B	2
						GSTM1	2
						IGFBP2	2
						FBLN1	2
						KIAA0100	2
