# Supplementary material for: A data-driven, knowledge-based approach to biomarker discovery: application to circulating microRNA markers of colorectal cancer prognosis
Source: NPJ Syst Biol Appl. 2018 Jun 1;4:20. doi: 10.1038/s41540-018-0056-1 (PMC5981448; doi:10.1038/s41540-018-0056-1)
Supplement: Supplementary file 3 — Supplementary file 2 [file 41540_2018_56_MOESM3_ESM.txt]

Patient_ID	male/female	Survival_Time(month,censored data=long)	site(rectum/colon/rectosigmoid)
1	m	-	c
2	f	4.73	r
3	m	-	c
4	f	-	r
5	m	-	c
6	f	-	rs
7	m	-	c
8	f	5	c
9	m	28.43	c
10	m	-	c
11	m	30.73	c
12	f	-	c
14	m	-	c
16	f	-	c
5001	f	7.83	c
5002	m	-	r
5003	f	-	c
5004	m	-	c
5005	m	45.03	r
5006	m	-	rs
5007	m	-	r
5008	m	13.33	c
5011	m	-	r
5012	f	-	c
5013	f	35.77	r
5014	f	27.83	rs
5015	f	-	c
5017	m	30.37	c
5020	m	-	c
5021	m	-	c
5023	m	-	c
5024	f	-	r
5025	f	-	r
5026	m	12.03	c
5027	f	28.77	r
5028	f	-	c
5029	f	38.43	rs
5030	m	-	r
5031	m	10.47	c
5032	m	-	c
5033	m	-	r
5034	f	-	r
5035	m	-	r
5036	f	-	r
5037	m	7.87	c
5038	m	18.93	r
5039	m	29.6	c
5040	f	-	c
5041	m	-	r
5042	m	-	c
5043	m	-	c
5044	f	21.23	r
5045	m	-	c
5046	m	-	c
5048	m	-	c
5049	f	-	c
5050	f	-	r
5052	f	-	rs
5053	f	-	c
5054	m	20.57	c
5055	m	-	c
5056	m	-	rs
5057	m	2.27	c
5059	m	-	r
5060	f	-	c
5061	m	-	c
5062	f	-	c
5063	m	-	c
5064	f	23.13	r
5065	m	-	r
5067	m	-	r
5070	f	-	c
5071	m	-	c
5073	f	19.37	c
5077	m	-	r
