# Supplementary material for: A data-driven, knowledge-based approach to biomarker discovery: application to circulating microRNA markers of colorectal cancer prognosis
Source: NPJ Syst Biol Appl. 2018 Jun 1;4:20. doi: 10.1038/s41540-018-0056-1 (PMC5981448; doi:10.1038/s41540-018-0056-1)
Supplement: Supplementary file 4 — Supplementary file 3 [file 41540_2018_56_MOESM4_ESM.txt]

Source_nodes(miR/TF)	TGs(genes targetted by miRNAs/TFs)
mature_mirna_id	TARGET_SYMBOL
hsa-miR-19b-3p	HIPK3
hsa-miR-20a-5p	MED12L
hsa-miR-20a-5p	PTPN4
hsa-miR-20a-5p	URI1
hsa-miR-20a-5p	ZNFX1
hsa-miR-106a-5p	PTPN4
hsa-miR-195-5p	CCNE1
hsa-miR-195-5p	CCNT2
hsa-let-7e-5p	BZW1
hsa-let-7e-5p	C14ORF28
hsa-let-7e-5p	FIGN
hsa-let-7e-5p	GNG5
hsa-miR-17-5p	ARID4B
hsa-miR-17-5p	PEX5L
hsa-miR-17-5p	PTPN4
hsa-miR-17-5p	ZNFX1
hsa-miR-19a-3p	IMPDH1
hsa-miR-19a-3p	LGALSL
hsa-miR-19a-3p	SNX17
hsa-miR-19a-3p	TGIF1
hsa-miR-19a-3p	ZMYND11
hsa-miR-19b-3p	IMPDH1
hsa-miR-19b-3p	LRP2
hsa-miR-19b-3p	SEMA4C
hsa-miR-19b-3p	TGIF1
hsa-miR-20a-5p	ARID4B
hsa-miR-20a-5p	BRMS1L
hsa-miR-20a-5p	BTG3
hsa-miR-20a-5p	CAPRIN2
hsa-miR-20a-5p	DDHD1
hsa-miR-20a-5p	E2F5
hsa-miR-20a-5p	FGD4
hsa-miR-20a-5p	MAGI3
hsa-miR-20a-5p	MAP3K2
hsa-miR-20a-5p	MASTL
hsa-miR-20a-5p	PEX5L
hsa-miR-20a-5p	PFKP
hsa-miR-20a-5p	SLAIN2
hsa-miR-20a-5p	TGFBR2
hsa-miR-20a-5p	TRIM3
hsa-miR-20a-5p	VLDLR
hsa-miR-20a-5p	ZNF148
hsa-miR-25-3p	ITGAV
hsa-miR-25-3p	MAN2A1
hsa-miR-25-3p	NOX4
hsa-miR-26a-5p	PRKCD
hsa-miR-26a-5p	ZDHHC6
hsa-miR-27a-3p	ADORA2B
hsa-miR-27a-3p	B4GALT3
hsa-miR-27a-3p	DCUN1D4
hsa-miR-27a-3p	FOXP2
hsa-miR-27a-3p	PLK2
hsa-miR-29a-3p	COL11A1
hsa-miR-29a-3p	ELN
hsa-miR-29a-3p	HBP1
hsa-miR-29a-3p	KIF26B
hsa-miR-29a-3p	NAV3
hsa-miR-30a-5p	ACTC1
hsa-miR-92a-3p	BCL11A
hsa-miR-92a-3p	GPR180
hsa-miR-92a-3p	ITGAV
hsa-miR-92a-3p	MAN2A1
hsa-miR-92a-3p	NOX4
hsa-miR-106a-5p	ARID4B
hsa-miR-106a-5p	DDHD1
hsa-miR-106a-5p	E2F5
hsa-miR-106a-5p	FGD4
hsa-miR-106a-5p	MAP3K2
hsa-miR-106a-5p	PEX5L
hsa-miR-106a-5p	PFKP
hsa-miR-106a-5p	TRIM3
hsa-miR-106a-5p	ZNFX1
hsa-miR-199a-3p	KTN1
hsa-miR-30c-5p	EED
hsa-miR-30c-5p	LHX8
hsa-miR-199b-5p	CCNL1
hsa-miR-223-3p	FBXO8
hsa-let-7g-5p	C14ORF28
hsa-let-7g-5p	FIGN
hsa-let-7g-5p	GNG5
hsa-let-7g-5p	LRIG2
hsa-let-7g-5p	PRTG
hsa-miR-30b-5p	ANKRA2
hsa-miR-30b-5p	EED
hsa-miR-185-5p	PAK6
hsa-miR-195-5p	AKT3
hsa-miR-195-5p	C2ORF42
hsa-miR-195-5p	GPR63
hsa-miR-195-5p	HELZ
hsa-miR-195-5p	PLAG1
hsa-miR-195-5p	PLEKHA1
hsa-miR-195-5p	RBM6
hsa-miR-195-5p	SCN8A
hsa-miR-195-5p	SEMA6D
hsa-miR-195-5p	SMURF1
hsa-miR-320a	CDH20
hsa-miR-148b-3p	MED12L
hsa-miR-148b-3p	MIER1
hsa-miR-148b-3p	NPTN
hsa-miR-148b-3p	SMS
hsa-miR-140-3p	SMARCA2
hsa-let-7e-5p	ADRB2
hsa-let-7e-5p	ARHGAP28
hsa-let-7e-5p	ARID3B
hsa-let-7e-5p	BACH1
hsa-let-7e-5p	CCNJ
hsa-let-7e-5p	COIL
hsa-let-7e-5p	COL3A1
hsa-let-7e-5p	CPEB1
hsa-let-7e-5p	CRCT1
hsa-let-7e-5p	DDI2
hsa-let-7e-5p	DMD
hsa-let-7e-5p	EIF4G2
hsa-let-7e-5p	FNDC3A
hsa-let-7e-5p	GATM
hsa-let-7e-5p	GDF6
hsa-let-7e-5p	HAND1
hsa-let-7e-5p	HMGA1
hsa-let-7e-5p	LIN28B
hsa-let-7e-5p	LRIG2
hsa-let-7e-5p	LRIG3
hsa-let-7e-5p	MAP3K1
hsa-let-7e-5p	MAP4K3
hsa-let-7e-5p	NAP1L1
hsa-let-7e-5p	NME6
hsa-let-7e-5p	PARD6B
hsa-let-7e-5p	PLEKHG6
hsa-let-7e-5p	PPP1R15B
hsa-let-7e-5p	PRPF38B
hsa-let-7e-5p	PRTG
hsa-let-7e-5p	SLC25A27
hsa-let-7e-5p	SMARCAD1
hsa-let-7e-5p	STK40
hsa-let-7e-5p	TGFBR1
hsa-let-7e-5p	TRIM71
hsa-let-7e-5p	UHRF2
hsa-let-7e-5p	UTRN
hsa-let-7e-5p	ZSWIM5
hsa-miR-17-5p	DDHD1
hsa-miR-17-5p	DYNC1LI2
hsa-miR-17-5p	E2F5
hsa-miR-17-5p	FGD4
hsa-miR-17-5p	GAB1
hsa-miR-17-5p	LAMA3
hsa-miR-17-5p	LAPTM4A
hsa-miR-17-5p	MAP3K2
hsa-miR-17-5p	PFKP
hsa-miR-17-5p	PKD2
hsa-miR-17-5p	RAB11FIP5
hsa-miR-17-5p	RASL11B
hsa-miR-17-5p	SCN2A
hsa-miR-17-5p	SGTB
hsa-miR-17-5p	STAT3
hsa-miR-17-5p	TRIM3
hsa-miR-17-5p	TXNIP
hsa-miR-17-5p	VLDLR
hsa-miR-17-5p	VSX1
hsa-miR-17-5p	ZFYVE26
hsa-miR-17-5p	ZNF148
hsa-miR-19a-3p	ABR
hsa-miR-19a-3p	ACBD5
hsa-miR-19a-3p	BTF3L4
hsa-miR-19a-3p	C2ORF42
hsa-miR-19a-3p	CCNL1
hsa-miR-19a-3p	CLOCK
hsa-miR-19a-3p	DENND6A
hsa-miR-19a-3p	ELOVL5
hsa-miR-19a-3p	EPHX4
hsa-miR-19a-3p	FBXO8
hsa-miR-19a-3p	GSKIP
hsa-miR-19a-3p	HBP1
hsa-miR-19a-3p	HIPK3
hsa-miR-19a-3p	IGFBP3
hsa-miR-19a-3p	JAKMIP1
hsa-miR-19a-3p	KBTBD8
hsa-miR-19a-3p	KCNJ2
hsa-miR-19a-3p	KIAA1211
hsa-miR-19a-3p	KIAA2013
hsa-miR-19a-3p	KPNA3
hsa-miR-19a-3p	KPNA6
hsa-miR-19a-3p	LONRF1
hsa-miR-19a-3p	LRP2
hsa-miR-19a-3p	LSM12
hsa-miR-19a-3p	MAPK6
hsa-miR-19a-3p	MIER1
hsa-miR-19a-3p	MPPED2
hsa-miR-19a-3p	NPAS2
hsa-miR-19a-3p	NRBP1
hsa-miR-19a-3p	PATL1
hsa-miR-19a-3p	PPP1R12A
hsa-miR-19a-3p	RAB18
hsa-miR-19a-3p	RAP1A
hsa-miR-19a-3p	RAPGEF4
hsa-miR-19a-3p	RGL1
hsa-miR-19a-3p	RNF11
hsa-miR-19a-3p	RNF111
hsa-miR-19a-3p	RORA
hsa-miR-19a-3p	SEC11A
hsa-miR-19a-3p	SEMA4C
hsa-miR-19a-3p	SIN3B
hsa-miR-19a-3p	SLC9A6
hsa-miR-19a-3p	SMARCA2
hsa-miR-19a-3p	SOX6
hsa-miR-19a-3p	ST3GAL5
hsa-miR-19a-3p	SYBU
hsa-miR-19a-3p	SYT1
hsa-miR-19a-3p	TNPO2
hsa-miR-19a-3p	TRIM23
hsa-miR-19a-3p	TRIM33
hsa-miR-19a-3p	TSHZ3
hsa-miR-19a-3p	WDR44
hsa-miR-19a-3p	ZBTB10
hsa-miR-19a-3p	ZBTB18
hsa-miR-19b-3p	ACBD5
hsa-miR-19b-3p	ADNP
hsa-miR-19b-3p	BTF3L4
hsa-miR-19b-3p	C2ORF42
hsa-miR-19b-3p	CCNL1
hsa-miR-19b-3p	CLOCK
hsa-miR-19b-3p	DENND6A
hsa-miR-19b-3p	EDARADD
hsa-miR-19b-3p	ELL2
hsa-miR-19b-3p	ELOVL5
hsa-miR-19b-3p	EPHX4
hsa-miR-19b-3p	FBXO8
hsa-miR-19b-3p	GAREM
hsa-miR-19b-3p	GRIN2A
hsa-miR-19b-3p	GSKIP
hsa-miR-19b-3p	HBP1
hsa-miR-19b-3p	IGFBP3
hsa-miR-19b-3p	JAKMIP1
hsa-miR-19b-3p	KBTBD8
hsa-miR-19b-3p	KCNJ2
hsa-miR-19b-3p	KIAA1211
hsa-miR-19b-3p	KIAA2013
hsa-miR-19b-3p	KPNA3
hsa-miR-19b-3p	KPNA6
hsa-miR-19b-3p	LGALSL
hsa-miR-19b-3p	LSM12
hsa-miR-19b-3p	MAPK6
hsa-miR-19b-3p	MIER1
hsa-miR-19b-3p	MKL2
hsa-miR-19b-3p	NPAS2
hsa-miR-19b-3p	NRBP1
hsa-miR-19b-3p	PATL1
hsa-miR-19b-3p	PNRC1
hsa-miR-19b-3p	PPP1R12A
hsa-miR-19b-3p	PTEN
hsa-miR-19b-3p	RAB18
hsa-miR-19b-3p	RAP1A
hsa-miR-19b-3p	RAP2C
hsa-miR-19b-3p	RAPGEF4
hsa-miR-19b-3p	RGL1
hsa-miR-19b-3p	RNF11
hsa-miR-19b-3p	RNF111
hsa-miR-19b-3p	RORA
hsa-miR-19b-3p	S1PR1
hsa-miR-19b-3p	SIN3B
hsa-miR-19b-3p	SLC9A6
hsa-miR-19b-3p	SMARCA2
hsa-miR-19b-3p	SOX6
hsa-miR-19b-3p	ST3GAL5
hsa-miR-19b-3p	SYBU
hsa-miR-19b-3p	SYT1
hsa-miR-19b-3p	TAF4
hsa-miR-19b-3p	TNPO2
hsa-miR-19b-3p	TRIM23
hsa-miR-19b-3p	TRIM33
hsa-miR-19b-3p	TSHZ3
hsa-miR-19b-3p	WDR44
hsa-miR-19b-3p	ZBTB18
hsa-miR-19b-3p	ZMYND11
hsa-miR-20a-5p	ANKRD52
hsa-miR-20a-5p	ANKRD9
hsa-miR-20a-5p	APCDD1
hsa-miR-20a-5p	ATAD2
hsa-miR-20a-5p	BAMBI
hsa-miR-20a-5p	BNIP2
hsa-miR-20a-5p	C1ORF63
hsa-miR-20a-5p	C7ORF43
hsa-miR-20a-5p	CEP97
hsa-miR-20a-5p	CRY2
hsa-miR-20a-5p	DENND5B
hsa-miR-20a-5p	DERL2
hsa-miR-20a-5p	DYNC1LI2
hsa-miR-20a-5p	EPHA4
hsa-miR-20a-5p	EREG
hsa-miR-20a-5p	EZH1
hsa-miR-20a-5p	F3
hsa-miR-20a-5p	FRMD6
hsa-miR-20a-5p	GPR137C
hsa-miR-20a-5p	GPR6
hsa-miR-20a-5p	LAPTM4A
hsa-miR-20a-5p	LIMA1
hsa-miR-20a-5p	MINK1
hsa-miR-20a-5p	MKRN1
hsa-miR-20a-5p	MYT1L
hsa-miR-20a-5p	NABP1
hsa-miR-20a-5p	NAGK
hsa-miR-20a-5p	NCOA3
hsa-miR-20a-5p	NUP35
hsa-miR-20a-5p	OXR1
hsa-miR-20a-5p	PKD2
hsa-miR-20a-5p	PLEKHA3
hsa-miR-20a-5p	PPP1R3B
hsa-miR-20a-5p	PPP6C
hsa-miR-20a-5p	RAB11FIP5
hsa-miR-20a-5p	RASL11B
hsa-miR-20a-5p	REEP3
hsa-miR-20a-5p	RNF128
hsa-miR-20a-5p	RRAGD
hsa-miR-20a-5p	RSBN1
hsa-miR-20a-5p	SACS
hsa-miR-20a-5p	SAR1B
hsa-miR-20a-5p	SASH1
hsa-miR-20a-5p	SCN2A
hsa-miR-20a-5p	SLC40A1
hsa-miR-20a-5p	SSH2
hsa-miR-20a-5p	STK17B
hsa-miR-20a-5p	TNFRSF21
hsa-miR-20a-5p	TNKS1BP1
hsa-miR-20a-5p	TNKS2
hsa-miR-20a-5p	TRIP10
hsa-miR-20a-5p	TRIP11
hsa-miR-20a-5p	TSG101
hsa-miR-20a-5p	TXNIP
hsa-miR-20a-5p	UBE2Q2
hsa-miR-20a-5p	USP3
hsa-miR-20a-5p	VANGL1
hsa-miR-20a-5p	ZBTB18
hsa-miR-20a-5p	ZFPM2
hsa-miR-20a-5p	ZFYVE26
hsa-miR-20a-5p	ZFYVE9
hsa-miR-24-3p	DNAJB12
hsa-miR-24-3p	HNF1B
hsa-miR-25-3p	ADAMTSL1
hsa-miR-25-3p	ATP2A2
hsa-miR-25-3p	BCAT2
hsa-miR-25-3p	BCL11A
hsa-miR-25-3p	CNEP1R1
hsa-miR-25-3p	DCAF6
hsa-miR-25-3p	DENND4B
hsa-miR-25-3p	DSCAML1
hsa-miR-25-3p	ERGIC2
hsa-miR-25-3p	FBXW7
hsa-miR-25-3p	FMR1
hsa-miR-25-3p	FNIP1
hsa-miR-25-3p	GFPT2
hsa-miR-25-3p	GPR180
hsa-miR-25-3p	GRAMD1B
hsa-miR-25-3p	GRAMD3
hsa-miR-25-3p	GRHL1
hsa-miR-25-3p	IDH1
hsa-miR-25-3p	LHFPL2
hsa-miR-25-3p	MAP2K4
hsa-miR-25-3p	MIA3
hsa-miR-25-3p	NEFM
hsa-miR-25-3p	NLK
hsa-miR-25-3p	PAPD7
hsa-miR-25-3p	PCDH11Y
hsa-miR-25-3p	PCMTD1
hsa-miR-25-3p	PDZD2
hsa-miR-25-3p	PKDCC
hsa-miR-25-3p	PTEN
hsa-miR-25-3p	RAB23
hsa-miR-25-3p	SNN
hsa-miR-25-3p	SSFA2
hsa-miR-25-3p	TCF21
hsa-miR-25-3p	TGIF1
hsa-miR-25-3p	ZFC3H1
hsa-miR-26a-5p	ACBD5
hsa-miR-26a-5p	ASPN
hsa-miR-26a-5p	BLOC1S2
hsa-miR-26a-5p	C20ORF24
hsa-miR-26a-5p	CCDC6
hsa-miR-26a-5p	CHFR
hsa-miR-26a-5p	CREBRF
hsa-miR-26a-5p	DCDC2
hsa-miR-26a-5p	FA2H
hsa-miR-26a-5p	GMFB
hsa-miR-26a-5p	MAB21L1
hsa-miR-26a-5p	MAPK6
hsa-miR-26a-5p	PLCB1
hsa-miR-26a-5p	PRKCQ
hsa-miR-26a-5p	RPS6KA6
hsa-miR-26a-5p	SENP5
hsa-miR-26a-5p	SLC25A16
hsa-miR-26a-5p	SLC38A2
hsa-miR-26a-5p	STRADB
hsa-miR-26a-5p	SULF1
hsa-miR-26a-5p	TET2
hsa-miR-26a-5p	UBE4B
hsa-miR-26a-5p	ZBTB18
hsa-miR-27a-3p	AQP11
hsa-miR-27a-3p	C1ORF52
hsa-miR-27a-3p	CA10
hsa-miR-27a-3p	CDH11
hsa-miR-27a-3p	COL21A1
hsa-miR-27a-3p	CREBRF
hsa-miR-27a-3p	CSRP2
hsa-miR-27a-3p	EDEM3
hsa-miR-27a-3p	FAM133B
hsa-miR-27a-3p	FBXW7
hsa-miR-27a-3p	GALNT7
hsa-miR-27a-3p	GCC2
hsa-miR-27a-3p	GPAM
hsa-miR-27a-3p	GRM5
hsa-miR-27a-3p	HEG1
hsa-miR-27a-3p	ITSN2
hsa-miR-27a-3p	KCNK2
hsa-miR-27a-3p	LONRF1
hsa-miR-27a-3p	MATN3
hsa-miR-27a-3p	MEPCE
hsa-miR-27a-3p	MMD
hsa-miR-27a-3p	NEURL4
hsa-miR-27a-3p	NOVA1
hsa-miR-27a-3p	NPEPPS
hsa-miR-27a-3p	NR2F6
hsa-miR-27a-3p	NRK
hsa-miR-27a-3p	NRP2
hsa-miR-27a-3p	PDHX
hsa-miR-27a-3p	PDIA5
hsa-miR-27a-3p	PLCL2
hsa-miR-27a-3p	PPARG
hsa-miR-27a-3p	SBF2
hsa-miR-27a-3p	SFRP1
hsa-miR-27a-3p	SLC6A1
hsa-miR-27a-3p	SNAP25
hsa-miR-27a-3p	STAG1
hsa-miR-27a-3p	TAB3
hsa-miR-27a-3p	TRIM23
hsa-miR-27a-3p	TSC1
hsa-miR-29a-3p	ADAMTS9
hsa-miR-29a-3p	ARRDC3
hsa-miR-29a-3p	BLMH
hsa-miR-29a-3p	BRWD3
hsa-miR-29a-3p	COL2A1
hsa-miR-29a-3p	COL3A1
hsa-miR-29a-3p	COL4A1
hsa-miR-29a-3p	COL5A2
hsa-miR-29a-3p	DIO2
hsa-miR-29a-3p	DNMT3A
hsa-miR-29a-3p	EIF4E2
hsa-miR-29a-3p	ELOVL4
hsa-miR-29a-3p	GPATCH2
hsa-miR-29a-3p	GPR37
hsa-miR-29a-3p	IFI30
hsa-miR-29a-3p	LYSMD1
hsa-miR-29a-3p	PAIP2
hsa-miR-29a-3p	PAN2
hsa-miR-29a-3p	PDIK1L
hsa-miR-29a-3p	ROBO1
hsa-miR-29a-3p	SUV420H2
hsa-miR-29a-3p	TET1
hsa-miR-29a-3p	TET3
hsa-miR-29a-3p	TMEM183A
hsa-miR-30a-5p	ANKRA2
hsa-miR-30a-5p	AVL9
hsa-miR-30a-5p	CCNK
hsa-miR-30a-5p	CELSR3
hsa-miR-30a-5p	CHST2
hsa-miR-30a-5p	DESI2
hsa-miR-30a-5p	FAM214A
hsa-miR-30a-5p	FAM43A
hsa-miR-30a-5p	FAP
hsa-miR-30a-5p	MAN1A2
hsa-miR-30a-5p	PDSS1
hsa-miR-30a-5p	PPARGC1B
hsa-miR-30a-5p	PPP4R4
hsa-miR-30a-5p	R3HDM1
hsa-miR-30a-5p	RFX6
hsa-miR-30a-5p	STK39
hsa-miR-30a-5p	ZNRF1
hsa-miR-92a-3p	BCAT2
hsa-miR-92a-3p	BCL11B
hsa-miR-92a-3p	CD69
hsa-miR-92a-3p	CIC
hsa-miR-92a-3p	CNEP1R1
hsa-miR-92a-3p	DCAF6
hsa-miR-92a-3p	DENND4B
hsa-miR-92a-3p	DSCAML1
hsa-miR-92a-3p	ERGIC2
hsa-miR-92a-3p	FAM135A
hsa-miR-92a-3p	FBXW7
hsa-miR-92a-3p	FNIP1
hsa-miR-92a-3p	GRAMD1B
hsa-miR-92a-3p	GRAMD3
hsa-miR-92a-3p	GRHL1
hsa-miR-92a-3p	HERPUD2
hsa-miR-92a-3p	IDH1
hsa-miR-92a-3p	MAP2K4
hsa-miR-92a-3p	MIA3
hsa-miR-92a-3p	MYO1B
hsa-miR-92a-3p	NECAP1
hsa-miR-92a-3p	NEFH
hsa-miR-92a-3p	NEFM
hsa-miR-92a-3p	NLK
hsa-miR-92a-3p	PCMTD1
hsa-miR-92a-3p	PKDCC
hsa-miR-92a-3p	PPCS
hsa-miR-92a-3p	PTEN
hsa-miR-92a-3p	RGS17
hsa-miR-92a-3p	SERTAD3
hsa-miR-92a-3p	SLX4
hsa-miR-92a-3p	SSFA2
hsa-miR-92a-3p	SYNJ1
hsa-miR-92a-3p	TCF21
hsa-miR-92a-3p	TGIF1
hsa-miR-106a-5p	ANKRD52
hsa-miR-106a-5p	ANKRD9
hsa-miR-106a-5p	APCDD1
hsa-miR-106a-5p	ARHGAP1
hsa-miR-106a-5p	ATAD2
hsa-miR-106a-5p	C7ORF43
hsa-miR-106a-5p	CEP97
hsa-miR-106a-5p	CRY2
hsa-miR-106a-5p	DYNC1LI2
hsa-miR-106a-5p	EPHA4
hsa-miR-106a-5p	EREG
hsa-miR-106a-5p	EZH1
hsa-miR-106a-5p	FGD5
hsa-miR-106a-5p	FRMD6
hsa-miR-106a-5p	GAB1
hsa-miR-106a-5p	GPR137C
hsa-miR-106a-5p	LAMA3
hsa-miR-106a-5p	LAPTM4A
hsa-miR-106a-5p	MAGI3
hsa-miR-106a-5p	MARCH8
hsa-miR-106a-5p	MASTL
hsa-miR-106a-5p	MED12L
hsa-miR-106a-5p	MINK1
hsa-miR-106a-5p	MYT1L
hsa-miR-106a-5p	NABP1
hsa-miR-106a-5p	NUP35
hsa-miR-106a-5p	OXR1
hsa-miR-106a-5p	PAPOLA
hsa-miR-106a-5p	PKD2
hsa-miR-106a-5p	PLEKHA3
hsa-miR-106a-5p	PPP1R21
hsa-miR-106a-5p	PPP1R3B
hsa-miR-106a-5p	RAB11FIP5
hsa-miR-106a-5p	RASL11B
hsa-miR-106a-5p	SAR1B
hsa-miR-106a-5p	SCN2A
hsa-miR-106a-5p	SGTB
hsa-miR-106a-5p	SLAIN2
hsa-miR-106a-5p	SSH2
hsa-miR-106a-5p	STAT3
hsa-miR-106a-5p	STK17B
hsa-miR-106a-5p	TGFBR2
hsa-miR-106a-5p	TNFRSF21
hsa-miR-106a-5p	TNKS2
hsa-miR-106a-5p	TXNIP
hsa-miR-106a-5p	URI1
hsa-miR-106a-5p	USP3
hsa-miR-106a-5p	USP31
hsa-miR-106a-5p	VLDLR
hsa-miR-106a-5p	VSX1
hsa-miR-106a-5p	ZFPM2
hsa-miR-106a-5p	ZFYVE26
hsa-miR-106a-5p	ZNF148
hsa-miR-199a-3p	ADAMTSL3
hsa-miR-199a-3p	ARL15
hsa-miR-199a-3p	CELSR2
hsa-miR-199a-3p	FUBP1
hsa-miR-199a-3p	ITPK1
hsa-miR-199a-3p	KDM6A
hsa-miR-199a-3p	KLHL3
hsa-miR-199a-3p	LRP2
hsa-miR-199a-3p	NID2
hsa-miR-199a-3p	PAWR
hsa-miR-199a-3p	PNRC1
hsa-miR-199a-3p	PPP2R2A
hsa-miR-199a-3p	SCD
hsa-miR-199a-3p	SERPINE2
hsa-miR-30c-5p	ACTC1
hsa-miR-30c-5p	ANKRA2
hsa-miR-30c-5p	CELSR3
hsa-miR-30c-5p	GALNT7
hsa-miR-30c-5p	ORC2
hsa-miR-30c-5p	PDSS1
hsa-miR-30c-5p	R3HDM1
hsa-miR-30c-5p	SLC41A2
hsa-miR-30c-5p	SNAI1
hsa-miR-30c-5p	STOX2
hsa-miR-30c-5p	STRIP1
hsa-miR-30c-5p	ZNRF1
hsa-miR-199b-5p	ARHGAP12
hsa-miR-199b-5p	ARHGAP21
hsa-miR-199b-5p	CELSR1
hsa-miR-199b-5p	EIF5B
hsa-miR-199b-5p	ETS1
hsa-miR-199b-5p	FLRT3
hsa-miR-199b-5p	MAP3K11
hsa-miR-199b-5p	MYRF
hsa-miR-199b-5p	NPAS2
hsa-miR-199b-5p	RANBP2
hsa-miR-199b-5p	SOS2
hsa-miR-223-3p	ATP7A
hsa-miR-223-3p	FBXW7
hsa-miR-223-3p	GALNT18
hsa-miR-223-3p	IL6ST
hsa-miR-223-3p	LELP1
hsa-miR-223-3p	SLC39A1
hsa-miR-223-3p	WDR62
hsa-let-7g-5p	ARHGAP28
hsa-let-7g-5p	ARID3B
hsa-let-7g-5p	BACH1
hsa-let-7g-5p	CCNJ
hsa-let-7g-5p	COIL
hsa-let-7g-5p	COL3A1
hsa-let-7g-5p	CPEB1
hsa-let-7g-5p	CRCT1
hsa-let-7g-5p	DDI2
hsa-let-7g-5p	DMD
hsa-let-7g-5p	E2F6
hsa-let-7g-5p	EIF4G2
hsa-let-7g-5p	GATM
hsa-let-7g-5p	GDF6
hsa-let-7g-5p	HMGA1
hsa-let-7g-5p	IGDCC3
hsa-let-7g-5p	LIN28B
hsa-let-7g-5p	LOR
hsa-let-7g-5p	LRIG3
hsa-let-7g-5p	MAP3K1
hsa-let-7g-5p	MAP4K3
hsa-let-7g-5p	NAP1L1
hsa-let-7g-5p	NME6
hsa-let-7g-5p	PARD6B
hsa-let-7g-5p	PPP1R15B
hsa-let-7g-5p	PRPF38B
hsa-let-7g-5p	SMARCAD1
hsa-let-7g-5p	STX3
hsa-let-7g-5p	TGFBR1
hsa-let-7g-5p	TRIM71
hsa-let-7g-5p	UHRF2
hsa-miR-30b-5p	ACTC1
hsa-miR-30b-5p	LHX8
hsa-miR-30b-5p	MAML1
hsa-miR-30b-5p	ORC2
hsa-miR-30b-5p	PDSS1
hsa-miR-30b-5p	SCN1A
hsa-miR-30b-5p	SCN2A
hsa-miR-30b-5p	SLC41A2
hsa-miR-30b-5p	STOX2
hsa-miR-30b-5p	TMCC1
hsa-miR-30b-5p	ZNRF1
hsa-miR-142-5p	ATXN7L2
hsa-miR-142-5p	BAI3
hsa-miR-142-5p	DYNLT1
hsa-miR-142-5p	FAM91A1
hsa-miR-142-5p	FIGN
hsa-miR-142-5p	WWP1
hsa-miR-142-3p	C5ORF24
hsa-miR-142-3p	C9ORF72
hsa-miR-142-3p	CCNT2
hsa-miR-142-3p	DIRC2
hsa-miR-142-3p	FOXO4
hsa-miR-142-3p	INPP5A
hsa-miR-142-3p	LRRC1
hsa-miR-142-3p	PGM1
hsa-miR-142-3p	RLF
hsa-miR-142-3p	SUCO
hsa-miR-142-3p	TMEM200B
hsa-miR-142-3p	TMEM59
hsa-miR-142-3p	WASL
hsa-miR-143-3p	MSI2
hsa-miR-125a-5p	ELOVL6
hsa-miR-125a-5p	ESRRA
hsa-miR-125a-5p	KCNS3
hsa-miR-125a-5p	MAP3K10
hsa-miR-125a-5p	NPL
hsa-miR-125a-5p	OSBPL9
hsa-miR-125a-5p	PCTP
hsa-miR-125a-5p	SEMA4D
hsa-miR-125a-5p	SLC38A9
hsa-miR-125a-5p	SYVN1
hsa-miR-125a-5p	ZFYVE1
hsa-miR-125a-5p	ZSCAN29
hsa-miR-125a-5p	ZSWIM5
hsa-miR-154-5p	CUL2
hsa-miR-185-5p	SLC16A2
hsa-miR-185-5p	SMG7
hsa-miR-195-5p	ACTR2
hsa-miR-195-5p	AMOTL1
hsa-miR-195-5p	AQP11
hsa-miR-195-5p	ATG14
hsa-miR-195-5p	ATP13A3
hsa-miR-195-5p	ATXN2
hsa-miR-195-5p	AXIN2
hsa-miR-195-5p	C1ORF21
hsa-miR-195-5p	CD2AP
hsa-miR-195-5p	CDC37L1
hsa-miR-195-5p	CHEK1
hsa-miR-195-5p	CPEB2
hsa-miR-195-5p	CPEB3
hsa-miR-195-5p	CRIM1
hsa-miR-195-5p	CYP26B1
hsa-miR-195-5p	E2F7
hsa-miR-195-5p	FBXW7
hsa-miR-195-5p	FGF2
hsa-miR-195-5p	IPO7
hsa-miR-195-5p	KDSR
hsa-miR-195-5p	KIF21A
hsa-miR-195-5p	KIF5C
hsa-miR-195-5p	LATS1
hsa-miR-195-5p	MGAT4A
hsa-miR-195-5p	MYT1L
hsa-miR-195-5p	N4BP1
hsa-miR-195-5p	OMG
hsa-miR-195-5p	PAPPA
hsa-miR-195-5p	PCMT1
hsa-miR-195-5p	POLR3F
hsa-miR-195-5p	PPM1A
hsa-miR-195-5p	PRKAR2A
hsa-miR-195-5p	RASSF8
hsa-miR-195-5p	RECK
hsa-miR-195-5p	RELN
hsa-miR-195-5p	SALL1
hsa-miR-195-5p	SEH1L
hsa-miR-195-5p	SLC20A2
hsa-miR-195-5p	SLC9A6
hsa-miR-195-5p	SMAD7
hsa-miR-195-5p	SNX16
hsa-miR-195-5p	STOX2
hsa-miR-195-5p	TFAP2D
hsa-miR-195-5p	TLE4
hsa-miR-195-5p	TMEM255A
hsa-miR-195-5p	UBR3
hsa-miR-195-5p	USP15
hsa-miR-195-5p	VEGFA
hsa-miR-195-5p	WBP11
hsa-miR-195-5p	WEE1
hsa-miR-195-5p	WNT3A
hsa-miR-195-5p	ZBTB34
hsa-miR-195-5p	ZBTB39
hsa-miR-195-5p	ZCCHC3
hsa-miR-195-5p	ZMYM2
hsa-miR-320a	ABHD13
hsa-miR-320a	ARL8B
hsa-miR-320a	BANP
hsa-miR-320a	CDK13
hsa-miR-320a	DESI2
hsa-miR-320a	FAM160B1
hsa-miR-320a	GMCL1
hsa-miR-320a	GOLGA1
hsa-miR-320a	IGF2BP3
hsa-miR-320a	IPO5
hsa-miR-320a	KCNS3
hsa-miR-320a	KITLG
hsa-miR-320a	LMO3
hsa-miR-320a	MLLT3
hsa-miR-320a	MN1
hsa-miR-320a	NKX2-4
hsa-miR-320a	PBX1
hsa-miR-320a	PBX3
hsa-miR-320a	PHF1
hsa-miR-320a	RAI2
hsa-miR-320a	RASA1
hsa-miR-320a	SPOPL
hsa-miR-320a	TMEM2
hsa-miR-320a	TMEM255A
hsa-miR-148b-3p	AGO4
hsa-miR-148b-3p	ARL6IP1
hsa-miR-148b-3p	C5ORF30
hsa-miR-148b-3p	CDC14A
hsa-miR-148b-3p	CDK19
hsa-miR-148b-3p	CDK5R1
hsa-miR-148b-3p	CNTN4
hsa-miR-148b-3p	DMPK
hsa-miR-148b-3p	GADD45A
hsa-miR-148b-3p	GTF2H1
hsa-miR-148b-3p	KLF4
hsa-miR-148b-3p	MLLT10
hsa-miR-148b-3p	MMD
hsa-miR-148b-3p	MMP15
hsa-miR-148b-3p	NCOA1
hsa-miR-148b-3p	NOG
hsa-miR-148b-3p	NPEPL1
hsa-miR-148b-3p	NRP1
hsa-miR-148b-3p	OSBPL11
hsa-miR-148b-3p	OTUD4
hsa-miR-148b-3p	PHF3
hsa-miR-148b-3p	PNPLA6
hsa-miR-148b-3p	ROBO1
hsa-miR-148b-3p	RTN4
hsa-miR-148b-3p	S1PR1
hsa-miR-148b-3p	SOS2
hsa-miR-148b-3p	TGFA
hsa-miR-148b-3p	TMEM9B
hsa-miR-148b-3p	UCP3
hsa-miR-148b-3p	YWHAB
hsa-miR-338-3p	TRIM33
hsa-miR-335-5p	FAM107B
hsa-miR-409-3p	KANSL1
hsa-miR-409-3p	NXPH1
hsa-miR-409-3p	RAB10
hsa-miR-484	ACVR1B
hsa-miR-590-5p	PLEKHA1
hsa-miR-590-5p	SKI
hsa-miR-590-5p	STAG2
hsa-miR-636	MBNL2
hsa-miR-636	RNF165
hsa-miR-636	RTN3
hsa-miR-140-3p	FBXO33
hsa-miR-140-3p	MARCKS
hsa-miR-140-3p	PCDH8
hsa-miR-140-3p	TRIM33
hsa-miR-509-5p	FAM168B
hsa-miR-509-5p	RAP2C
hsa-miR-509-5p	VIM
hsa-let-7e-5p	ACSL6
hsa-let-7e-5p	ACVR1C
hsa-let-7e-5p	ADAMTS8
hsa-let-7e-5p	BEGAIN
hsa-let-7e-5p	CD200R1
hsa-let-7e-5p	CDV3
hsa-let-7e-5p	CEP135
hsa-let-7e-5p	CLCN5
hsa-let-7e-5p	CLDN12
hsa-let-7e-5p	CNTRL
hsa-let-7e-5p	CPM
hsa-let-7e-5p	DDX19B
hsa-let-7e-5p	DEFB119
hsa-let-7e-5p	DNAJA2
hsa-let-7e-5p	E2F5
hsa-let-7e-5p	E2F6
hsa-let-7e-5p	EDN1
hsa-let-7e-5p	FBXL12
hsa-let-7e-5p	FGD6
hsa-let-7e-5p	FOXP2
hsa-let-7e-5p	FRAS1
hsa-let-7e-5p	FRMD4B
hsa-let-7e-5p	GNPTAB
hsa-let-7e-5p	HIC2
hsa-let-7e-5p	HMGA2
hsa-let-7e-5p	IGDCC3
hsa-let-7e-5p	IGDCC4
hsa-let-7e-5p	IGF1R
hsa-let-7e-5p	IGF2BP2
hsa-let-7e-5p	IGF2BP3
hsa-let-7e-5p	IGSF1
hsa-let-7e-5p	KCTD21
hsa-let-7e-5p	LIN28A
hsa-let-7e-5p	LOR
hsa-let-7e-5p	LPGAT1
hsa-let-7e-5p	MAPK6
hsa-let-7e-5p	NGF
hsa-let-7e-5p	OSBPL3
hsa-let-7e-5p	PALD1
hsa-let-7e-5p	PAPPA
hsa-let-7e-5p	PBX3
hsa-let-7e-5p	PCGF3
hsa-let-7e-5p	PGRMC1
hsa-let-7e-5p	PLAGL2
hsa-let-7e-5p	PLXNC1
hsa-let-7e-5p	PRDM2
hsa-let-7e-5p	RAB11FIP4
hsa-let-7e-5p	RANBP2
hsa-let-7e-5p	RICTOR
hsa-let-7e-5p	RNF20
hsa-let-7e-5p	SLC20A1
hsa-let-7e-5p	SLC5A9
hsa-let-7e-5p	SMC1A
hsa-let-7e-5p	SMIM3
hsa-let-7e-5p	STX3
hsa-let-7e-5p	TBKBP1
hsa-let-7e-5p	THRSP
hsa-let-7e-5p	TMEM2
hsa-let-7e-5p	TRIM67
hsa-let-7e-5p	TTLL4
hsa-let-7e-5p	USP38
hsa-let-7e-5p	XK
hsa-let-7e-5p	YOD1
hsa-let-7e-5p	ZFYVE26
hsa-let-7e-5p	ZNF322
hsa-let-7e-5p	ZNF583
hsa-miR-17-5p	ANKRD52
hsa-miR-17-5p	ANKRD9
hsa-miR-17-5p	APCDD1
hsa-miR-17-5p	ARHGAP1
hsa-miR-17-5p	ARHGEF10
hsa-miR-17-5p	ATAD2
hsa-miR-17-5p	ATL3
hsa-miR-17-5p	BNIP2
hsa-miR-17-5p	C7ORF43
hsa-miR-17-5p	CAMTA1
hsa-miR-17-5p	CC2D1A
hsa-miR-17-5p	CCSER2
hsa-miR-17-5p	CEP97
hsa-miR-17-5p	CREBRF
hsa-miR-17-5p	CROT
hsa-miR-17-5p	CRY2
hsa-miR-17-5p	DENND5B
hsa-miR-17-5p	DRD1
hsa-miR-17-5p	EFCAB14
hsa-miR-17-5p	EPHA4
hsa-miR-17-5p	EREG
hsa-miR-17-5p	ETV1
hsa-miR-17-5p	EZH1
hsa-miR-17-5p	FEM1C
hsa-miR-17-5p	FGD5
hsa-miR-17-5p	FRMD6
hsa-miR-17-5p	GPR137C
hsa-miR-17-5p	HBP1
hsa-miR-17-5p	HECTD2
hsa-miR-17-5p	HN1
hsa-miR-17-5p	KPNA2
hsa-miR-17-5p	LHX6
hsa-miR-17-5p	LRCH1
hsa-miR-17-5p	MAGI3
hsa-miR-17-5p	MAP3K9
hsa-miR-17-5p	MAPRE3
hsa-miR-17-5p	MARCH8
hsa-miR-17-5p	MASTL
hsa-miR-17-5p	MED12L
hsa-miR-17-5p	MFN2
hsa-miR-17-5p	MINK1
hsa-miR-17-5p	MYT1L
hsa-miR-17-5p	NABP1
hsa-miR-17-5p	NAGK
hsa-miR-17-5p	NUP35
hsa-miR-17-5p	OXR1
hsa-miR-17-5p	PAPOLA
hsa-miR-17-5p	PLEKHA3
hsa-miR-17-5p	PPP1R21
hsa-miR-17-5p	PPP1R3B
hsa-miR-17-5p	PPP2R2A
hsa-miR-17-5p	PPP3CA
hsa-miR-17-5p	PPP3R1
hsa-miR-17-5p	PPP6R3
hsa-miR-17-5p	PRRG1
hsa-miR-17-5p	PTHLH
hsa-miR-17-5p	PTPN3
hsa-miR-17-5p	RPS6KA5
hsa-miR-17-5p	RSBN1
hsa-miR-17-5p	SAR1B
hsa-miR-17-5p	SCN1A
hsa-miR-17-5p	SLAIN2
hsa-miR-17-5p	SSH2
hsa-miR-17-5p	ST6GALNAC3
hsa-miR-17-5p	STK17B
hsa-miR-17-5p	SUV420H1
hsa-miR-17-5p	TAOK2
hsa-miR-17-5p	TET3
hsa-miR-17-5p	TGFBR2
hsa-miR-17-5p	TNFRSF21
hsa-miR-17-5p	TNKS2
hsa-miR-17-5p	TSHZ3
hsa-miR-17-5p	UBE2Q2
hsa-miR-17-5p	URI1
hsa-miR-17-5p	USP3
hsa-miR-17-5p	USP31
hsa-miR-17-5p	ZFPM2
hsa-miR-19a-3p	ABHD17C
hsa-miR-19a-3p	ADNP
hsa-miR-19a-3p	ADSS
hsa-miR-19a-3p	ANO1
hsa-miR-19a-3p	ANXA7
hsa-miR-19a-3p	ARAP2
hsa-miR-19a-3p	ARHGAP12
hsa-miR-19a-3p	ARMC8
hsa-miR-19a-3p	ASNA1
hsa-miR-19a-3p	ATG16L1
hsa-miR-19a-3p	ATP10A
hsa-miR-19a-3p	ATP2C1
hsa-miR-19a-3p	BNC2
hsa-miR-19a-3p	C11ORF96
hsa-miR-19a-3p	CAMSAP2
hsa-miR-19a-3p	CAND1
hsa-miR-19a-3p	CAPRIN2
hsa-miR-19a-3p	CCM2
hsa-miR-19a-3p	CEP350
hsa-miR-19a-3p	CHST1
hsa-miR-19a-3p	CLIP1
hsa-miR-19a-3p	CNGA3
hsa-miR-19a-3p	CNTFR
hsa-miR-19a-3p	CREBRF
hsa-miR-19a-3p	DHX40
hsa-miR-19a-3p	DMXL2
hsa-miR-19a-3p	DNAJB1
hsa-miR-19a-3p	DOCK10
hsa-miR-19a-3p	DTNA
hsa-miR-19a-3p	E2F8
hsa-miR-19a-3p	EDARADD
hsa-miR-19a-3p	EHBP1
hsa-miR-19a-3p	ELK3
hsa-miR-19a-3p	ELL2
hsa-miR-19a-3p	ELMOD2
hsa-miR-19a-3p	F3
hsa-miR-19a-3p	FAM114A1
hsa-miR-19a-3p	FAM160A1
hsa-miR-19a-3p	FAM69A
hsa-miR-19a-3p	FAM76B
hsa-miR-19a-3p	FMR1
hsa-miR-19a-3p	G3BP2
hsa-miR-19a-3p	GAREM
hsa-miR-19a-3p	GRIN2A
hsa-miR-19a-3p	GRK6
hsa-miR-19a-3p	GRSF1
hsa-miR-19a-3p	HIP1
hsa-miR-19a-3p	HNRNPUL1
hsa-miR-19a-3p	IVNS1ABP
hsa-miR-19a-3p	JAZF1
hsa-miR-19a-3p	KCNA4
hsa-miR-19a-3p	KIAA0907
hsa-miR-19a-3p	KLF10
hsa-miR-19a-3p	LCLAT1
hsa-miR-19a-3p	LIMCH1
hsa-miR-19a-3p	LIN9
hsa-miR-19a-3p	LRIG3
hsa-miR-19a-3p	MBD6
hsa-miR-19a-3p	MECOM
hsa-miR-19a-3p	MEMO1
hsa-miR-19a-3p	MKL2
hsa-miR-19a-3p	MPHOSPH9
hsa-miR-19a-3p	MSMO1
hsa-miR-19a-3p	MYCL
hsa-miR-19a-3p	MYLIP
hsa-miR-19a-3p	NAV3
hsa-miR-19a-3p	NBEA
hsa-miR-19a-3p	NDFIP2
hsa-miR-19a-3p	NEUROD1
hsa-miR-19a-3p	OTUD1
hsa-miR-19a-3p	PAK6
hsa-miR-19a-3p	PCDH10
hsa-miR-19a-3p	PDE5A
hsa-miR-19a-3p	PHF12
hsa-miR-19a-3p	PIK3R3
hsa-miR-19a-3p	PLXNC1
hsa-miR-19a-3p	PNRC1
hsa-miR-19a-3p	PPP2R5E
hsa-miR-19a-3p	PRICKLE2
hsa-miR-19a-3p	PRR5L
hsa-miR-19a-3p	PSAP
hsa-miR-19a-3p	PTPRD
hsa-miR-19a-3p	PTPRG
hsa-miR-19a-3p	QKI
hsa-miR-19a-3p	RAP1B
hsa-miR-19a-3p	RAP2C
hsa-miR-19a-3p	RAPGEF2
hsa-miR-19a-3p	RBMS1
hsa-miR-19a-3p	REEP3
hsa-miR-19a-3p	RFX4
hsa-miR-19a-3p	RHOB
hsa-miR-19a-3p	RIN2
hsa-miR-19a-3p	RNF145
hsa-miR-19a-3p	S1PR1
hsa-miR-19a-3p	SECISBP2L
hsa-miR-19a-3p	SHCBP1
hsa-miR-19a-3p	SLC26A4
hsa-miR-19a-3p	SLC35F1
hsa-miR-19a-3p	SLC6A8
hsa-miR-19a-3p	SMOC2
hsa-miR-19a-3p	SOCS3
hsa-miR-19a-3p	STK35
hsa-miR-19a-3p	TAF4
hsa-miR-19a-3p	TRIM37
hsa-miR-19a-3p	TSC1
hsa-miR-19a-3p	UBE2A
hsa-miR-19a-3p	WDR1
hsa-miR-19a-3p	WDR45B
hsa-miR-19a-3p	WNT3
hsa-miR-19a-3p	ZFPM2
hsa-miR-19a-3p	ZNF217
hsa-miR-19b-3p	ABHD17C
hsa-miR-19b-3p	ABR
hsa-miR-19b-3p	ADRB1
hsa-miR-19b-3p	ADSS
hsa-miR-19b-3p	AFTPH
hsa-miR-19b-3p	ANO1
hsa-miR-19b-3p	ANXA7
hsa-miR-19b-3p	ARHGAP12
hsa-miR-19b-3p	ARMC8
hsa-miR-19b-3p	ASNA1
hsa-miR-19b-3p	ATG16L1
hsa-miR-19b-3p	ATP10A
hsa-miR-19b-3p	ATP2C1
hsa-miR-19b-3p	BCL3
hsa-miR-19b-3p	BMPR2
hsa-miR-19b-3p	BTBD7
hsa-miR-19b-3p	CAMSAP2
hsa-miR-19b-3p	CAND1
hsa-miR-19b-3p	CCDC88A
hsa-miR-19b-3p	CCM2
hsa-miR-19b-3p	CCSER2
hsa-miR-19b-3p	CEP350
hsa-miR-19b-3p	CHIC1
hsa-miR-19b-3p	CHST1
hsa-miR-19b-3p	CNGA3
hsa-miR-19b-3p	CNTFR
hsa-miR-19b-3p	DMXL2
hsa-miR-19b-3p	DNAJB1
hsa-miR-19b-3p	DOCK10
hsa-miR-19b-3p	DTNA
hsa-miR-19b-3p	E2F8
hsa-miR-19b-3p	ELK3
hsa-miR-19b-3p	ELMOD2
hsa-miR-19b-3p	FAM114A1
hsa-miR-19b-3p	FAM69A
hsa-miR-19b-3p	FAM76B
hsa-miR-19b-3p	FEM1C
hsa-miR-19b-3p	FKBP15
hsa-miR-19b-3p	FMR1
hsa-miR-19b-3p	FOXP2
hsa-miR-19b-3p	FRMD6
hsa-miR-19b-3p	G3BP2
hsa-miR-19b-3p	GRK6
hsa-miR-19b-3p	GRSF1
hsa-miR-19b-3p	HIC1
hsa-miR-19b-3p	HIP1
hsa-miR-19b-3p	ID2
hsa-miR-19b-3p	IVNS1ABP
hsa-miR-19b-3p	JAZF1
hsa-miR-19b-3p	KCNA4
hsa-miR-19b-3p	KIAA0907
hsa-miR-19b-3p	KLF10
hsa-miR-19b-3p	LIMCH1
hsa-miR-19b-3p	LIN9
hsa-miR-19b-3p	LONRF1
hsa-miR-19b-3p	MBD6
hsa-miR-19b-3p	MECOM
hsa-miR-19b-3p	MED26
hsa-miR-19b-3p	MICAL2
hsa-miR-19b-3p	MPHOSPH9
hsa-miR-19b-3p	MPPED2
hsa-miR-19b-3p	MSMO1
hsa-miR-19b-3p	MYCL
hsa-miR-19b-3p	NBEA
hsa-miR-19b-3p	NDFIP2
hsa-miR-19b-3p	NME7
hsa-miR-19b-3p	OTUD1
hsa-miR-19b-3p	PAK6
hsa-miR-19b-3p	PCDH10
hsa-miR-19b-3p	PDE5A
hsa-miR-19b-3p	PHF12
hsa-miR-19b-3p	PHF20
hsa-miR-19b-3p	PIK3R3
hsa-miR-19b-3p	PLXNC1
hsa-miR-19b-3p	PPP2R5E
hsa-miR-19b-3p	PRICKLE2
hsa-miR-19b-3p	PRR5L
hsa-miR-19b-3p	PSAP
hsa-miR-19b-3p	PTPRD
hsa-miR-19b-3p	QKI
hsa-miR-19b-3p	RAP1B
hsa-miR-19b-3p	RBMS1
hsa-miR-19b-3p	RFX4
hsa-miR-19b-3p	RHOB
hsa-miR-19b-3p	RIN2
hsa-miR-19b-3p	RNF145
hsa-miR-19b-3p	SBF2
hsa-miR-19b-3p	SDC1
hsa-miR-19b-3p	SEC11A
hsa-miR-19b-3p	SEC61A2
hsa-miR-19b-3p	SECISBP2L
hsa-miR-19b-3p	SEPT7
hsa-miR-19b-3p	SERINC3
hsa-miR-19b-3p	SH3D19
hsa-miR-19b-3p	SHCBP1
hsa-miR-19b-3p	SKIDA1
hsa-miR-19b-3p	SLC24A3
hsa-miR-19b-3p	SLC26A4
hsa-miR-19b-3p	SLC35F1
hsa-miR-19b-3p	SLC6A8
hsa-miR-19b-3p	SMOC2
hsa-miR-19b-3p	SNX17
hsa-miR-19b-3p	SOCS3
hsa-miR-19b-3p	STK35
hsa-miR-19b-3p	THBS1
hsa-miR-19b-3p	UBE2A
hsa-miR-19b-3p	UHRF2
hsa-miR-19b-3p	WDFY3
hsa-miR-19b-3p	WDR1
hsa-miR-19b-3p	WDR45B
hsa-miR-19b-3p	WDR47
hsa-miR-19b-3p	ZBTB10
hsa-miR-19b-3p	ZNF217
hsa-miR-20a-5p	ACSL4
hsa-miR-20a-5p	ANKIB1
hsa-miR-20a-5p	ANKRD29
hsa-miR-20a-5p	ARHGAP1
hsa-miR-20a-5p	ARHGAP12
hsa-miR-20a-5p	ARHGAP26
hsa-miR-20a-5p	ARHGEF10
hsa-miR-20a-5p	ARID4A
hsa-miR-20a-5p	ATG16L1
hsa-miR-20a-5p	ATL3
hsa-miR-20a-5p	B3GALT2
hsa-miR-20a-5p	BMPR2
hsa-miR-20a-5p	BTBD10
hsa-miR-20a-5p	C11ORF30
hsa-miR-20a-5p	C16ORF52
hsa-miR-20a-5p	CADM2
hsa-miR-20a-5p	CAMTA1
hsa-miR-20a-5p	CC2D1A
hsa-miR-20a-5p	CCL1
hsa-miR-20a-5p	CCSER2
hsa-miR-20a-5p	CD69
hsa-miR-20a-5p	CDC37L1
hsa-miR-20a-5p	CEP120
hsa-miR-20a-5p	CFL2
hsa-miR-20a-5p	CHD5
hsa-miR-20a-5p	CHD9
hsa-miR-20a-5p	CLOCK
hsa-miR-20a-5p	CNOT4
hsa-miR-20a-5p	COX7A2L
hsa-miR-20a-5p	CREBRF
hsa-miR-20a-5p	CRIM1
hsa-miR-20a-5p	CROT
hsa-miR-20a-5p	DAB2
hsa-miR-20a-5p	DNAJC27
hsa-miR-20a-5p	DRD1
hsa-miR-20a-5p	DUSP2
hsa-miR-20a-5p	E2F1
hsa-miR-20a-5p	EFCAB14
hsa-miR-20a-5p	EIF4G2
hsa-miR-20a-5p	EIF5A2
hsa-miR-20a-5p	ELK3
hsa-miR-20a-5p	ENPP5
hsa-miR-20a-5p	ETV1
hsa-miR-20a-5p	FBXL5
hsa-miR-20a-5p	FBXO21
hsa-miR-20a-5p	FCHO2
hsa-miR-20a-5p	FEM1C
hsa-miR-20a-5p	FGD5
hsa-miR-20a-5p	FNBP1L
hsa-miR-20a-5p	FYCO1
hsa-miR-20a-5p	FZD3
hsa-miR-20a-5p	GAB1
hsa-miR-20a-5p	GNB5
hsa-miR-20a-5p	HBP1
hsa-miR-20a-5p	HECTD2
hsa-miR-20a-5p	HLF
hsa-miR-20a-5p	HN1
hsa-miR-20a-5p	ISM2
hsa-miR-20a-5p	JAK1
hsa-miR-20a-5p	KLHL28
hsa-miR-20a-5p	KMT2A
hsa-miR-20a-5p	L3MBTL3
hsa-miR-20a-5p	LAMA3
hsa-miR-20a-5p	MAPRE3
hsa-miR-20a-5p	MARCH8
hsa-miR-20a-5p	MCL1
hsa-miR-20a-5p	MFN2
hsa-miR-20a-5p	MTMR3
hsa-miR-20a-5p	MYCN
hsa-miR-20a-5p	NAA30
hsa-miR-20a-5p	NAPEPLD
hsa-miR-20a-5p	NBEA
hsa-miR-20a-5p	NEDD4L
hsa-miR-20a-5p	NFAT5
hsa-miR-20a-5p	NPAS2
hsa-miR-20a-5p	NTN4
hsa-miR-20a-5p	OSR1
hsa-miR-20a-5p	PAPOLA
hsa-miR-20a-5p	PBX3
hsa-miR-20a-5p	PGM2L1
hsa-miR-20a-5p	PLCB1
hsa-miR-20a-5p	PPP2R2A
hsa-miR-20a-5p	PRR16
hsa-miR-20a-5p	PRRG1
hsa-miR-20a-5p	PTHLH
hsa-miR-20a-5p	PTPRD
hsa-miR-20a-5p	PURB
hsa-miR-20a-5p	RAB22A
hsa-miR-20a-5p	RAB5B
hsa-miR-20a-5p	RAP2C
hsa-miR-20a-5p	RHOC
hsa-miR-20a-5p	RNF38
hsa-miR-20a-5p	RPS6KA3
hsa-miR-20a-5p	RPS6KA5
hsa-miR-20a-5p	RUFY2
hsa-miR-20a-5p	SAMD12
hsa-miR-20a-5p	SCN1A
hsa-miR-20a-5p	SEMA7A
hsa-miR-20a-5p	SFMBT1
hsa-miR-20a-5p	SGTB
hsa-miR-20a-5p	SLC46A3
hsa-miR-20a-5p	SMAD5
hsa-miR-20a-5p	SMOC2
hsa-miR-20a-5p	SORL1
hsa-miR-20a-5p	SOS1
hsa-miR-20a-5p	SPOPL
hsa-miR-20a-5p	SRSF12
hsa-miR-20a-5p	SSX2IP
hsa-miR-20a-5p	ST6GALNAC3
hsa-miR-20a-5p	STAT3
hsa-miR-20a-5p	STRBP
hsa-miR-20a-5p	SUV420H1
hsa-miR-20a-5p	TANC1
hsa-miR-20a-5p	TAOK2
hsa-miR-20a-5p	TAOK3
hsa-miR-20a-5p	TET3
hsa-miR-20a-5p	TMEM64
hsa-miR-20a-5p	TRIM8
hsa-miR-20a-5p	TSHZ3
hsa-miR-20a-5p	TWF1
hsa-miR-20a-5p	UBR5
hsa-miR-20a-5p	UNC80
hsa-miR-20a-5p	UNK
hsa-miR-20a-5p	USP31
hsa-miR-20a-5p	VSX1
hsa-miR-20a-5p	WNK3
hsa-miR-20a-5p	XRN1
hsa-miR-20a-5p	ZBTB47
hsa-miR-20a-5p	ZBTB7A
hsa-miR-20a-5p	ZNF800
hsa-miR-24-3p	ACSL6
hsa-miR-24-3p	AVL9
hsa-miR-24-3p	BCL2L11
hsa-miR-24-3p	BHLHE22
hsa-miR-24-3p	CALCR
hsa-miR-24-3p	CCDC58
hsa-miR-24-3p	FAM45A
hsa-miR-24-3p	KCNK2
hsa-miR-24-3p	KCTD21
hsa-miR-24-3p	MATR3
hsa-miR-24-3p	NDST1
hsa-miR-24-3p	NEFM
hsa-miR-24-3p	PER2
hsa-miR-24-3p	PLOD2
hsa-miR-24-3p	POGZ
hsa-miR-24-3p	RANBP10
hsa-miR-24-3p	RAP1B
hsa-miR-24-3p	RNF2
hsa-miR-24-3p	SCML2
hsa-miR-24-3p	SESN1
hsa-miR-24-3p	SFXN5
hsa-miR-24-3p	SLC12A6
hsa-miR-24-3p	STRADB
hsa-miR-24-3p	TAOK1
hsa-miR-24-3p	TMEM161B
hsa-miR-24-3p	TOP1
hsa-miR-24-3p	ZNF217
hsa-miR-24-3p	ZXDA
hsa-miR-25-3p	ADAMTSL3
hsa-miR-25-3p	ADCY3
hsa-miR-25-3p	ANKIB1
hsa-miR-25-3p	AP1AR
hsa-miR-25-3p	APPL1
hsa-miR-25-3p	ARRDC3
hsa-miR-25-3p	ATRX
hsa-miR-25-3p	B3GALT2
hsa-miR-25-3p	BCL11B
hsa-miR-25-3p	BCL2L11
hsa-miR-25-3p	BSDC1
hsa-miR-25-3p	BTG2
hsa-miR-25-3p	C21ORF91
hsa-miR-25-3p	C5ORF30
hsa-miR-25-3p	CBLN4
hsa-miR-25-3p	CD69
hsa-miR-25-3p	CDKN1C
hsa-miR-25-3p	CIC
hsa-miR-25-3p	COG3
hsa-miR-25-3p	COL1A2
hsa-miR-25-3p	CPEB2
hsa-miR-25-3p	CPEB3
hsa-miR-25-3p	CSMD1
hsa-miR-25-3p	DDX3X
hsa-miR-25-3p	DKK3
hsa-miR-25-3p	DNAJB9
hsa-miR-25-3p	DPP10
hsa-miR-25-3p	DSC2
hsa-miR-25-3p	DUSP10
hsa-miR-25-3p	DUSP5
hsa-miR-25-3p	EPG5
hsa-miR-25-3p	FAM133B
hsa-miR-25-3p	FAM135A
hsa-miR-25-3p	FAM160B1
hsa-miR-25-3p	FAM20C
hsa-miR-25-3p	FRY
hsa-miR-25-3p	G3BP2
hsa-miR-25-3p	GDF11
hsa-miR-25-3p	GOLGA4
hsa-miR-25-3p	GOLGA8A
hsa-miR-25-3p	HAND2
hsa-miR-25-3p	HERPUD2
hsa-miR-25-3p	HNF1B
hsa-miR-25-3p	IQGAP2
hsa-miR-25-3p	ITGA5
hsa-miR-25-3p	ITPR1
hsa-miR-25-3p	KAT2B
hsa-miR-25-3p	KIAA1109
hsa-miR-25-3p	KLF2
hsa-miR-25-3p	KLF4
hsa-miR-25-3p	KLHL14
hsa-miR-25-3p	MAP1B
hsa-miR-25-3p	MARCH4
hsa-miR-25-3p	MMD
hsa-miR-25-3p	MTMR9
hsa-miR-25-3p	MYCBP2
hsa-miR-25-3p	MYO1B
hsa-miR-25-3p	NECAP1
hsa-miR-25-3p	NEFH
hsa-miR-25-3p	NFIA
hsa-miR-25-3p	NFIB
hsa-miR-25-3p	NKX2-3
hsa-miR-25-3p	NOVA1
hsa-miR-25-3p	NPTN
hsa-miR-25-3p	NSMAF
hsa-miR-25-3p	PAX9
hsa-miR-25-3p	PER2
hsa-miR-25-3p	PHTF2
hsa-miR-25-3p	PITPNC1
hsa-miR-25-3p	PLEKHB2
hsa-miR-25-3p	PRDM13
hsa-miR-25-3p	PTAR1
hsa-miR-25-3p	PTPRD
hsa-miR-25-3p	PTPRO
hsa-miR-25-3p	RAD21
hsa-miR-25-3p	RGS17
hsa-miR-25-3p	RGS3
hsa-miR-25-3p	RNF38
hsa-miR-25-3p	RNF4
hsa-miR-25-3p	RNF44
hsa-miR-25-3p	RSBN1
hsa-miR-25-3p	SLC12A5
hsa-miR-25-3p	SLC17A6
hsa-miR-25-3p	SLC24A3
hsa-miR-25-3p	SLX4
hsa-miR-25-3p	SNX13
hsa-miR-25-3p	SOX4
hsa-miR-25-3p	SPRYD4
hsa-miR-25-3p	SRPR
hsa-miR-25-3p	SYNJ1
hsa-miR-25-3p	TEF
hsa-miR-25-3p	TMF1
hsa-miR-25-3p	TNPO1
hsa-miR-25-3p	TOB1
hsa-miR-25-3p	UBE2W
hsa-miR-25-3p	UBE2Z
hsa-miR-25-3p	WASL
hsa-miR-25-3p	WWP2
hsa-miR-25-3p	YIPF4
hsa-miR-26a-5p	ACSL3
hsa-miR-26a-5p	ANKS1A
hsa-miR-26a-5p	ANKS1B
hsa-miR-26a-5p	ATAD2B
hsa-miR-26a-5p	ATF2
hsa-miR-26a-5p	BHLHE40
hsa-miR-26a-5p	BOD1
hsa-miR-26a-5p	BRWD1
hsa-miR-26a-5p	CCDC28A
hsa-miR-26a-5p	CDK2AP1
hsa-miR-26a-5p	CILP
hsa-miR-26a-5p	CLASP2
hsa-miR-26a-5p	COL10A1
hsa-miR-26a-5p	COL19A1
hsa-miR-26a-5p	CPSF2
hsa-miR-26a-5p	CREBZF
hsa-miR-26a-5p	DMRT3
hsa-miR-26a-5p	E2F7
hsa-miR-26a-5p	EPC2
hsa-miR-26a-5p	ERLIN1
hsa-miR-26a-5p	EZH2
hsa-miR-26a-5p	FAM136A
hsa-miR-26a-5p	FAM98A
hsa-miR-26a-5p	FBXO11
hsa-miR-26a-5p	GMDS
hsa-miR-26a-5p	HMGA1
hsa-miR-26a-5p	HOXA5
hsa-miR-26a-5p	HOXC4
hsa-miR-26a-5p	INHBB
hsa-miR-26a-5p	KBTBD8
hsa-miR-26a-5p	KCNQ4
hsa-miR-26a-5p	KIAA1551
hsa-miR-26a-5p	KIAA1737
hsa-miR-26a-5p	KLHL42
hsa-miR-26a-5p	LIN28B
hsa-miR-26a-5p	MAN2A1
hsa-miR-26a-5p	MAP2
hsa-miR-26a-5p	MAP7
hsa-miR-26a-5p	MARK1
hsa-miR-26a-5p	METAP2
hsa-miR-26a-5p	MGAT4A
hsa-miR-26a-5p	MRAS
hsa-miR-26a-5p	MTM1
hsa-miR-26a-5p	MTX2
hsa-miR-26a-5p	NAB1
hsa-miR-26a-5p	PALM3
hsa-miR-26a-5p	PCDH18
hsa-miR-26a-5p	PDHX
hsa-miR-26a-5p	PFKFB3
hsa-miR-26a-5p	PITPNC1
hsa-miR-26a-5p	PLOD2
hsa-miR-26a-5p	PPP1R3D
hsa-miR-26a-5p	RAB21
hsa-miR-26a-5p	RBM24
hsa-miR-26a-5p	RHOQ
hsa-miR-26a-5p	RNF6
hsa-miR-26a-5p	SEMA6D
hsa-miR-26a-5p	SLC7A11
hsa-miR-26a-5p	SMAD1
hsa-miR-26a-5p	SRGAP1
hsa-miR-26a-5p	SRP19
hsa-miR-26a-5p	SSX2IP
hsa-miR-26a-5p	STRBP
hsa-miR-26a-5p	SYT10
hsa-miR-26a-5p	TBC1D4
hsa-miR-26a-5p	THAP2
hsa-miR-26a-5p	TMC7
hsa-miR-26a-5p	TNRC6B
hsa-miR-26a-5p	ULK2
hsa-miR-26a-5p	VANGL2
hsa-miR-26a-5p	WNK3
hsa-miR-26a-5p	ZDHHC18
hsa-miR-26a-5p	ZNF410
hsa-miR-26a-5p	ZNF462
hsa-miR-27a-3p	ADAMTS6
hsa-miR-27a-3p	AFF4
hsa-miR-27a-3p	AKIRIN1
hsa-miR-27a-3p	ANKRD40
hsa-miR-27a-3p	ARFGEF1
hsa-miR-27a-3p	ARHGAP12
hsa-miR-27a-3p	ARMC8
hsa-miR-27a-3p	ASPH
hsa-miR-27a-3p	BAG2
hsa-miR-27a-3p	C10ORF137
hsa-miR-27a-3p	C8ORF4
hsa-miR-27a-3p	CCNJ
hsa-miR-27a-3p	CCNK
hsa-miR-27a-3p	CDS1
hsa-miR-27a-3p	CKAP4
hsa-miR-27a-3p	CPEB3
hsa-miR-27a-3p	CREB1
hsa-miR-27a-3p	CYP39A1
hsa-miR-27a-3p	DCP1A
hsa-miR-27a-3p	DKK2
hsa-miR-27a-3p	DNAJC13
hsa-miR-27a-3p	EGFR
hsa-miR-27a-3p	EN2
hsa-miR-27a-3p	EYA1
hsa-miR-27a-3p	FAM184A
hsa-miR-27a-3p	FAM193B
hsa-miR-27a-3p	FLRT3
hsa-miR-27a-3p	GALNT3
hsa-miR-27a-3p	GALNT5
hsa-miR-27a-3p	GLRA2
hsa-miR-27a-3p	GRB2
hsa-miR-27a-3p	GRIA4
hsa-miR-27a-3p	GRIN2D
hsa-miR-27a-3p	HAPLN1
hsa-miR-27a-3p	HNRNPF
hsa-miR-27a-3p	HOXA13
hsa-miR-27a-3p	HOXA5
hsa-miR-27a-3p	HOXB8
hsa-miR-27a-3p	ISL1
hsa-miR-27a-3p	KDM3A
hsa-miR-27a-3p	KIAA1737
hsa-miR-27a-3p	KITLG
hsa-miR-27a-3p	KLF3
hsa-miR-27a-3p	LARP4
hsa-miR-27a-3p	LDLR
hsa-miR-27a-3p	LIMK1
hsa-miR-27a-3p	MIER3
hsa-miR-27a-3p	NABP1
hsa-miR-27a-3p	NCOA7
hsa-miR-27a-3p	NECAP2
hsa-miR-27a-3p	NETO1
hsa-miR-27a-3p	NGFRAP1
hsa-miR-27a-3p	NLN
hsa-miR-27a-3p	NRBF2
hsa-miR-27a-3p	NXT2
hsa-miR-27a-3p	PAIP2
hsa-miR-27a-3p	PARD6B
hsa-miR-27a-3p	PAX9
hsa-miR-27a-3p	PDE7B
hsa-miR-27a-3p	PDS5B
hsa-miR-27a-3p	PKIA
hsa-miR-27a-3p	PNISR
hsa-miR-27a-3p	PPP1CC
hsa-miR-27a-3p	PTGFRN
hsa-miR-27a-3p	RAPGEF2
hsa-miR-27a-3p	RCAN2
hsa-miR-27a-3p	RELN
hsa-miR-27a-3p	REPS1
hsa-miR-27a-3p	RGS17
hsa-miR-27a-3p	RGS6
hsa-miR-27a-3p	RNF141
hsa-miR-27a-3p	RNF182
hsa-miR-27a-3p	RPGRIP1L
hsa-miR-27a-3p	RPN1
hsa-miR-27a-3p	RREB1
hsa-miR-27a-3p	SEMA6A
hsa-miR-27a-3p	SEMA7A
hsa-miR-27a-3p	SHC4
hsa-miR-27a-3p	SLC35F1
hsa-miR-27a-3p	SLC39A11
hsa-miR-27a-3p	SLITRK1
hsa-miR-27a-3p	SORL1
hsa-miR-27a-3p	SPRY2
hsa-miR-27a-3p	ST6GALNAC3
hsa-miR-27a-3p	STK39
hsa-miR-27a-3p	SUCO
hsa-miR-27a-3p	TET1
hsa-miR-27a-3p	TLK2
hsa-miR-27a-3p	TMBIM6
hsa-miR-27a-3p	TMCC1
hsa-miR-27a-3p	TMEM170B
hsa-miR-27a-3p	TMUB1
hsa-miR-27a-3p	TNPO1
hsa-miR-27a-3p	TNRC18
hsa-miR-27a-3p	TRAPPC8
hsa-miR-27a-3p	TXN2
hsa-miR-27a-3p	UNKL
hsa-miR-27a-3p	USP42
hsa-miR-27a-3p	WSB1
hsa-miR-27a-3p	ZDHHC17
hsa-miR-27a-3p	ZFHX3
hsa-miR-27a-3p	ZFHX4
hsa-miR-27a-3p	ZHX1
hsa-miR-27a-3p	ZNF800
hsa-miR-29a-3p	ADAMTS2
hsa-miR-29a-3p	ADAMTS6
hsa-miR-29a-3p	AKT3
hsa-miR-29a-3p	ANKRD13B
hsa-miR-29a-3p	ARF5
hsa-miR-29a-3p	ATAD2B
hsa-miR-29a-3p	BCL11A
hsa-miR-29a-3p	C4ORF32
hsa-miR-29a-3p	C7ORF60
hsa-miR-29a-3p	CAV2
hsa-miR-29a-3p	COL15A1
hsa-miR-29a-3p	COL1A2
hsa-miR-29a-3p	COL22A1
hsa-miR-29a-3p	COL4A4
hsa-miR-29a-3p	COL4A5
hsa-miR-29a-3p	COL5A1
hsa-miR-29a-3p	COL6A3
hsa-miR-29a-3p	COL7A1
hsa-miR-29a-3p	CRISPLD1
hsa-miR-29a-3p	DDX3X
hsa-miR-29a-3p	DGKH
hsa-miR-29a-3p	DNMT3B
hsa-miR-29a-3p	ELF2
hsa-miR-29a-3p	EML5
hsa-miR-29a-3p	EML6
hsa-miR-29a-3p	FERMT2
hsa-miR-29a-3p	FNDC5
hsa-miR-29a-3p	FOXJ2
hsa-miR-29a-3p	GRIP1
hsa-miR-29a-3p	GXYLT2
hsa-miR-29a-3p	HMCN1
hsa-miR-29a-3p	HMGN3
hsa-miR-29a-3p	IREB2
hsa-miR-29a-3p	JARID2
hsa-miR-29a-3p	KDELC1
hsa-miR-29a-3p	LAMC1
hsa-miR-29a-3p	LIMS1
hsa-miR-29a-3p	MED12L
hsa-miR-29a-3p	MEST
hsa-miR-29a-3p	MEX3B
hsa-miR-29a-3p	MORF4L2
hsa-miR-29a-3p	MYCN
hsa-miR-29a-3p	NAV1
hsa-miR-29a-3p	NAV2
hsa-miR-29a-3p	NCKAP5
hsa-miR-29a-3p	NFIA
hsa-miR-29a-3p	NKRF
hsa-miR-29a-3p	NPAS3
hsa-miR-29a-3p	PCDHA1
hsa-miR-29a-3p	PCDHA11
hsa-miR-29a-3p	PCDHA2
hsa-miR-29a-3p	PCDHA3
hsa-miR-29a-3p	PCDHA4
hsa-miR-29a-3p	PCDHA5
hsa-miR-29a-3p	PCDHA6
hsa-miR-29a-3p	PCDHA7
hsa-miR-29a-3p	PDGFC
hsa-miR-29a-3p	PGAP2
hsa-miR-29a-3p	PMP22
hsa-miR-29a-3p	PPIC
hsa-miR-29a-3p	PTEN
hsa-miR-29a-3p	PXDN
hsa-miR-29a-3p	RAB30
hsa-miR-29a-3p	REV3L
hsa-miR-29a-3p	RLF
hsa-miR-29a-3p	RNF19A
hsa-miR-29a-3p	SESTD1
hsa-miR-29a-3p	SHPRH
hsa-miR-29a-3p	SLC5A8
hsa-miR-29a-3p	SMS
hsa-miR-29a-3p	SYPL2
hsa-miR-29a-3p	TDG
hsa-miR-29a-3p	TET2
hsa-miR-29a-3p	TFEC
hsa-miR-29a-3p	TIMM8B
hsa-miR-29a-3p	TPM1
hsa-miR-29a-3p	TRIM63
hsa-miR-29a-3p	TUBB2A
hsa-miR-29a-3p	USP34
hsa-miR-29a-3p	VASH1
hsa-miR-29a-3p	VEGFA
hsa-miR-29a-3p	XKR6
hsa-miR-29a-3p	YBX3
hsa-miR-29a-3p	ZFP36L1
hsa-miR-29a-3p	ZNF518B
hsa-miR-30a-5p	ABL1
hsa-miR-30a-5p	ACTR1A
hsa-miR-30a-5p	ADAM19
hsa-miR-30a-5p	ANKHD1
hsa-miR-30a-5p	ANKRD17
hsa-miR-30a-5p	ARID1A
hsa-miR-30a-5p	ATG5
hsa-miR-30a-5p	B3GNT5
hsa-miR-30a-5p	BCOR
hsa-miR-30a-5p	BECN1
hsa-miR-30a-5p	CADPS
hsa-miR-30a-5p	CALCR
hsa-miR-30a-5p	CAMK2D
hsa-miR-30a-5p	CCNT2
hsa-miR-30a-5p	CLOCK
hsa-miR-30a-5p	COL13A1
hsa-miR-30a-5p	COL25A1
hsa-miR-30a-5p	CPNE8
hsa-miR-30a-5p	DDAH1
hsa-miR-30a-5p	DDIT4
hsa-miR-30a-5p	DLL4
hsa-miR-30a-5p	DPY19L1
hsa-miR-30a-5p	EED
hsa-miR-30a-5p	ELL2
hsa-miR-30a-5p	ELMOD2
hsa-miR-30a-5p	EXTL2
hsa-miR-30a-5p	FOXG1
hsa-miR-30a-5p	FZD3
hsa-miR-30a-5p	GALNT7
hsa-miR-30a-5p	GATM
hsa-miR-30a-5p	GOLGA1
hsa-miR-30a-5p	GRIA2
hsa-miR-30a-5p	HIVEP1
hsa-miR-30a-5p	HOXA1
hsa-miR-30a-5p	KDM3A
hsa-miR-30a-5p	KIAA0226L
hsa-miR-30a-5p	KLF10
hsa-miR-30a-5p	KLHL20
hsa-miR-30a-5p	KLHL28
hsa-miR-30a-5p	LGI1
hsa-miR-30a-5p	LHX8
hsa-miR-30a-5p	LIMCH1
hsa-miR-30a-5p	LRFN2
hsa-miR-30a-5p	LRRC17
hsa-miR-30a-5p	LRRC40
hsa-miR-30a-5p	LRRC8D
hsa-miR-30a-5p	MAML1
hsa-miR-30a-5p	MKRN3
hsa-miR-30a-5p	MMD
hsa-miR-30a-5p	NAALADL2
hsa-miR-30a-5p	NT5E
hsa-miR-30a-5p	NUS1
hsa-miR-30a-5p	OMG
hsa-miR-30a-5p	ORC2
hsa-miR-30a-5p	OTUD6B
hsa-miR-30a-5p	OXR1
hsa-miR-30a-5p	P4HA2
hsa-miR-30a-5p	PAAF1
hsa-miR-30a-5p	PAPD4
hsa-miR-30a-5p	PAPOLA
hsa-miR-30a-5p	PDE7A
hsa-miR-30a-5p	PHTF2
hsa-miR-30a-5p	PNKD
hsa-miR-30a-5p	PRDM1
hsa-miR-30a-5p	PTPN2
hsa-miR-30a-5p	RAB32
hsa-miR-30a-5p	RAPGEF2
hsa-miR-30a-5p	RARG
hsa-miR-30a-5p	RASA1
hsa-miR-30a-5p	RRAD
hsa-miR-30a-5p	SCN1A
hsa-miR-30a-5p	SCN2A
hsa-miR-30a-5p	SCN3A
hsa-miR-30a-5p	SETD7
hsa-miR-30a-5p	SGCB
hsa-miR-30a-5p	SH3PXD2A
hsa-miR-30a-5p	SH3RF1
hsa-miR-30a-5p	SHOC2
hsa-miR-30a-5p	SLC41A2
hsa-miR-30a-5p	SNX18
hsa-miR-30a-5p	SOX9
hsa-miR-30a-5p	SP4
hsa-miR-30a-5p	SRSF7
hsa-miR-30a-5p	STAC
hsa-miR-30a-5p	STIM2
hsa-miR-30a-5p	STOX2
hsa-miR-30a-5p	TENM3
hsa-miR-30a-5p	TMCC1
hsa-miR-30a-5p	TTC8
hsa-miR-30a-5p	TTLL7
hsa-miR-30a-5p	UBE2I
hsa-miR-30a-5p	UBE2J1
hsa-miR-30a-5p	UBN1
hsa-miR-30a-5p	USP48
hsa-miR-30a-5p	WDR44
hsa-miR-30a-5p	ZBTB11
hsa-miR-30a-5p	ZDHHC17
hsa-miR-30a-5p	ZNF280B
hsa-miR-30a-5p	ZNF521
hsa-miR-30a-5p	ZNF644
hsa-miR-92a-3p	ADAMTSL1
hsa-miR-92a-3p	ADAMTSL3
hsa-miR-92a-3p	ADRB1
hsa-miR-92a-3p	ANKIB1
hsa-miR-92a-3p	APPL1
hsa-miR-92a-3p	ARRDC3
hsa-miR-92a-3p	ATRX
hsa-miR-92a-3p	B3GALT2
hsa-miR-92a-3p	BAZ2B
hsa-miR-92a-3p	BSDC1
hsa-miR-92a-3p	BTG2
hsa-miR-92a-3p	C2ORF69
hsa-miR-92a-3p	CBLN4
hsa-miR-92a-3p	CHST7
hsa-miR-92a-3p	COL1A2
hsa-miR-92a-3p	CPEB3
hsa-miR-92a-3p	DDX3X
hsa-miR-92a-3p	DKK3
hsa-miR-92a-3p	DNAJB12
hsa-miR-92a-3p	DNAJB9
hsa-miR-92a-3p	DPP10
hsa-miR-92a-3p	DSC2
hsa-miR-92a-3p	DUSP10
hsa-miR-92a-3p	DUSP5
hsa-miR-92a-3p	EPG5
hsa-miR-92a-3p	FAM20C
hsa-miR-92a-3p	FMR1
hsa-miR-92a-3p	G3BP2
hsa-miR-92a-3p	GFPT2
hsa-miR-92a-3p	GOLGA3
hsa-miR-92a-3p	GOLGA4
hsa-miR-92a-3p	GOLGA8A
hsa-miR-92a-3p	HAND2
hsa-miR-92a-3p	HNF1B
hsa-miR-92a-3p	ITGA5
hsa-miR-92a-3p	ITPR1
hsa-miR-92a-3p	KAT2B
hsa-miR-92a-3p	KIAA1109
hsa-miR-92a-3p	KLF4
hsa-miR-92a-3p	KLHL14
hsa-miR-92a-3p	LHFPL2
hsa-miR-92a-3p	MAP1B
hsa-miR-92a-3p	MARCH4
hsa-miR-92a-3p	MIER3
hsa-miR-92a-3p	MMD
hsa-miR-92a-3p	MPP1
hsa-miR-92a-3p	MYCBP2
hsa-miR-92a-3p	NKX2-3
hsa-miR-92a-3p	NKX2-4
hsa-miR-92a-3p	NSMAF
hsa-miR-92a-3p	PAPD7
hsa-miR-92a-3p	PAX3
hsa-miR-92a-3p	PCDH11Y
hsa-miR-92a-3p	PDZD2
hsa-miR-92a-3p	PER2
hsa-miR-92a-3p	PITPNC1
hsa-miR-92a-3p	PLEKHB2
hsa-miR-92a-3p	PRDM13
hsa-miR-92a-3p	PTAR1
hsa-miR-92a-3p	PTPRD
hsa-miR-92a-3p	PTPRO
hsa-miR-92a-3p	RAB23
hsa-miR-92a-3p	RGL1
hsa-miR-92a-3p	RGS3
hsa-miR-92a-3p	RSBN1
hsa-miR-92a-3p	SESN3
hsa-miR-92a-3p	SGK3
hsa-miR-92a-3p	SGPP1
hsa-miR-92a-3p	SH3D19
hsa-miR-92a-3p	SLC12A5
hsa-miR-92a-3p	SLC24A3
hsa-miR-92a-3p	SNN
hsa-miR-92a-3p	SNX13
hsa-miR-92a-3p	SOCS5
hsa-miR-92a-3p	SOX4
hsa-miR-92a-3p	SPRYD4
hsa-miR-92a-3p	TEF
hsa-miR-92a-3p	TMEM229A
hsa-miR-92a-3p	TMEM255A
hsa-miR-92a-3p	TMF1
hsa-miR-92a-3p	TNPO1
hsa-miR-92a-3p	TOB1
hsa-miR-92a-3p	UBE2W
hsa-miR-92a-3p	UBE2Z
hsa-miR-92a-3p	UGP2
hsa-miR-92a-3p	WASL
hsa-miR-92a-3p	WWP2
hsa-miR-92a-3p	YIPF4
hsa-miR-92a-3p	ZEB2
hsa-miR-92a-3p	ZFC3H1
hsa-miR-106a-5p	ACSL4
hsa-miR-106a-5p	ANKIB1
hsa-miR-106a-5p	ARHGAP12
hsa-miR-106a-5p	ARHGEF10
hsa-miR-106a-5p	ARID4A
hsa-miR-106a-5p	ATG16L1
hsa-miR-106a-5p	ATL3
hsa-miR-106a-5p	B3GALT2
hsa-miR-106a-5p	BAMBI
hsa-miR-106a-5p	BMPR2
hsa-miR-106a-5p	BNIP2
hsa-miR-106a-5p	BRMS1L
hsa-miR-106a-5p	BTBD10
hsa-miR-106a-5p	BTG3
hsa-miR-106a-5p	C11ORF30
hsa-miR-106a-5p	C1ORF63
hsa-miR-106a-5p	CADM2
hsa-miR-106a-5p	CALD1
hsa-miR-106a-5p	CAMTA1
hsa-miR-106a-5p	CAPRIN2
hsa-miR-106a-5p	CC2D1A
hsa-miR-106a-5p	CCL1
hsa-miR-106a-5p	CCSER2
hsa-miR-106a-5p	CD69
hsa-miR-106a-5p	CFL2
hsa-miR-106a-5p	CHD5
hsa-miR-106a-5p	CLOCK
hsa-miR-106a-5p	CNOT4
hsa-miR-106a-5p	CREBRF
hsa-miR-106a-5p	CROT
hsa-miR-106a-5p	DAB2
hsa-miR-106a-5p	DCUN1D3
hsa-miR-106a-5p	DENND5B
hsa-miR-106a-5p	DERL2
hsa-miR-106a-5p	DOCK4
hsa-miR-106a-5p	DRD1
hsa-miR-106a-5p	DUSP2
hsa-miR-106a-5p	E2F1
hsa-miR-106a-5p	EFCAB14
hsa-miR-106a-5p	ELK3
hsa-miR-106a-5p	ENPP5
hsa-miR-106a-5p	ETV1
hsa-miR-106a-5p	F3
hsa-miR-106a-5p	FBXL5
hsa-miR-106a-5p	FBXO21
hsa-miR-106a-5p	FEM1C
hsa-miR-106a-5p	FNBP1L
hsa-miR-106a-5p	FTSJD1
hsa-miR-106a-5p	FYCO1
hsa-miR-106a-5p	FZD3
hsa-miR-106a-5p	GNB5
hsa-miR-106a-5p	GPR6
hsa-miR-106a-5p	HBP1
hsa-miR-106a-5p	HECTD2
hsa-miR-106a-5p	HLF
hsa-miR-106a-5p	HN1
hsa-miR-106a-5p	ISM2
hsa-miR-106a-5p	ITGB8
hsa-miR-106a-5p	JAK1
hsa-miR-106a-5p	KLHL20
hsa-miR-106a-5p	KLHL28
hsa-miR-106a-5p	KMT2A
hsa-miR-106a-5p	KPNA2
hsa-miR-106a-5p	L3MBTL3
hsa-miR-106a-5p	LHX6
hsa-miR-106a-5p	LIMA1
hsa-miR-106a-5p	LRCH1
hsa-miR-106a-5p	MAPRE3
hsa-miR-106a-5p	MFN2
hsa-miR-106a-5p	MKRN1
hsa-miR-106a-5p	MYCN
hsa-miR-106a-5p	NAGK
hsa-miR-106a-5p	NBEA
hsa-miR-106a-5p	NCOA3
hsa-miR-106a-5p	NFAT5
hsa-miR-106a-5p	NPAS2
hsa-miR-106a-5p	PBX3
hsa-miR-106a-5p	PHTF2
hsa-miR-106a-5p	PPP2R2A
hsa-miR-106a-5p	PPP3CA
hsa-miR-106a-5p	PPP3R1
hsa-miR-106a-5p	PPP6C
hsa-miR-106a-5p	PPP6R3
hsa-miR-106a-5p	PRR16
hsa-miR-106a-5p	PRRG1
hsa-miR-106a-5p	PTGER3
hsa-miR-106a-5p	PTHLH
hsa-miR-106a-5p	PTPN3
hsa-miR-106a-5p	PURB
hsa-miR-106a-5p	RAB22A
hsa-miR-106a-5p	RAB5B
hsa-miR-106a-5p	RAP2C
hsa-miR-106a-5p	REEP3
hsa-miR-106a-5p	RHOC
hsa-miR-106a-5p	RNF128
hsa-miR-106a-5p	RPS6KA5
hsa-miR-106a-5p	RRAGD
hsa-miR-106a-5p	RSBN1
hsa-miR-106a-5p	RSRC2
hsa-miR-106a-5p	RUFY2
hsa-miR-106a-5p	SACS
hsa-miR-106a-5p	SCN1A
hsa-miR-106a-5p	SEMA7A
hsa-miR-106a-5p	SFMBT1
hsa-miR-106a-5p	SLC40A1
hsa-miR-106a-5p	SLC46A3
hsa-miR-106a-5p	SSX2IP
hsa-miR-106a-5p	ST6GALNAC3
hsa-miR-106a-5p	SUV420H1
hsa-miR-106a-5p	TANC1
[truncated: 168,619 more rows]
