# Supplementary material for: A data-driven, knowledge-based approach to biomarker discovery: application to circulating microRNA markers of colorectal cancer prognosis
Source: NPJ Syst Biol Appl. 2018 Jun 1;4:20. doi: 10.1038/s41540-018-0056-1 (PMC5981448; doi:10.1038/s41540-018-0056-1)
Supplement: Supplementary file 5 — Supplementary file 4 [file 41540_2018_56_MOESM5_ESM.xlsx]

## Sheet: Sheet1
Elite genes highlighted in yellow
Symbol	Description	Implication	PubmedIds
CTNNB1	Catenin Beta 1	Molecular basis known	9349236, 12414520, 15067731, ...
		Pathogenic
		Causative variation
		Genetic Tests
		DISEASES inferred
		Novoseek inferred
BRAF	B-Raf Proto-Oncogene, Serine/Threonine Kinase	Molecular basis known	17440063, 14625389, 14668801, ...
		Pathogenic
		Causative variation
		Genetic Tests
		DISEASES inferred
		Novoseek inferred
PIK3CA	Phosphatidylinositol-4,5-Bisphosphate 3-Kinase Catalytic Subunit Alpha	Molecular basis known	18193083, 19027487, 17964713, ...
		Pathogenic
		Causative variation
		Genetic Tests
		DISEASES inferred
		Novoseek inferred
PDGFRL	Platelet Derived Growth Factor Receptor Like	Molecular basis known
		Pathogenic
		Causative variation
APC	APC, WNT Signaling Pathway Regulator	Molecular basis known	10021369, 7645991, 10699468, ...
		Pathogenic
		Genetic Tests
		DISEASES inferred
		Novoseek inferred
DCC	DCC Netrin 1 Receptor	Molecular basis known
		Pathogenic
		Genetic Tests
		DISEASES inferred
EP300	E1A Binding Protein P300	Molecular basis known	8622873, 9613201, 17720775, ...
		Pathogenic
		Genetic Tests
		DISEASES inferred
		Novoseek inferred
FGFR3	Fibroblast Growth Factor Receptor 3	Molecular basis known	15558020, 10945607, 11325814, ...
		Pathogenic
		Genetic Tests
		DISEASES inferred
		Novoseek inferred
NRAS	Neuroblastoma RAS Viral Oncogene Homolog	Molecular basis known
		Pathogenic
		Genetic Tests
		DISEASES inferred
FLCN	Folliculin	Molecular basis known
		Pathogenic
		Genetic Tests
AXIN2	Axin 2	Molecular basis known	16815967, 10911903, 16815967, ...
		Pathogenic
		DISEASES inferred
		Novoseek inferred
MLH3	MutL Homolog 3	Molecular basis known	11317354, 15193445, 18521850, ...
		Pathogenic
		DISEASES inferred
		Novoseek inferred
MCC	Mutated In Colorectal Cancers	Molecular basis known	1565631,14630, 11311560, ...
		Pathogenic
		DISEASES inferred
		Novoseek inferred
AKT1	AKT Serine/Threonine Kinase 1	Molecular basis known	15322085, 19568785, 16202996, ...
		Pathogenic
		DISEASES inferred
		Novoseek inferred
BAX	BCL2 Associated X, Apoptosis Regulator	Molecular basis known	10782880, 10785598, 15254403, ...
		Pathogenic
		DISEASES inferred
		Novoseek inferred
PTPRJ	Protein Tyrosine Phosphatase, Receptor Type J	Molecular basis known	12776199, 19672627, 16258161, ...
		Pathogenic
		DISEASES inferred
		Novoseek inferred
DLC1	DLC1 Rho GTPase Activating Protein	Molecular basis known
		Pathogenic
		DISEASES inferred
RAD54B	RAD54 Homolog B (S. Cerevisiae)	Molecular basis known
		Pathogenic
		DISEASES inferred
PTPN12	Protein Tyrosine Phosphatase, Non-Receptor Type 12	Molecular basis known
		Pathogenic
CCND1	Cyclin D1	Molecular basis known	17927853, 15162527, 8056453, ...
		Susceptibility factor
		DISEASES inferred
		Novoseek inferred
ODC1	Ornithine Decarboxylase 1	Molecular basis known	15818733, 9816030, 9293942, ...
		Susceptibility factor
		DISEASES inferred
		Novoseek inferred
TP53	Tumor Protein P53	Molecular basis known	9731891, 12525515, 10644941, ...
		DISEASES inferred
		Novoseek inferred
TLR4	Toll Like Receptor 4	Molecular basis known
		Susceptibility factor
		DISEASES inferred
TLR2	Toll Like Receptor 2	Molecular basis known	11725828
		Susceptibility factor
		DISEASES inferred
		Novoseek inferred
AURKA	Aurora Kinase A	Molecular basis known	16737620, 9606188, 17003782, ...
		Susceptibility factor
		DISEASES inferred
		Novoseek inferred
PLA2G2A	Phospholipase A2 Group IIA	Molecular basis known	9219842, 9458096, 9788445, ...
		Susceptibility factor
		DISEASES inferred
		Novoseek inferred
BUB1B	BUB1 Mitotic Checkpoint Serine/Threonine Kinase B	Molecular basis known	15000146, 10835495, 11782350
		Pathogenic
		DISEASES inferred
		Novoseek inferred
MUTYH	MutY DNA Glycosylase	Pathogenic	19998059, 17703316, 16207212, ...
		DISEASES inferred
		Novoseek inferred
PPARG	Peroxisome Proliferator Activated Receptor Gamma	Pathogenic	12711249, 17390024, 15853832, ...
		DISEASES inferred
		Novoseek inferred
MLH1	MutL Homolog 1	Causative variation	19423536, 9850081, 18097574, ...
		DISEASES inferred
		Novoseek inferred
BUB1	BUB1 Mitotic Checkpoint Serine/Threonine Kinase	Pathogenic	10773412, 10835495, 10969775, ...
		DISEASES inferred
		Novoseek inferred
MSH2	MutS Homolog 2	Causative variation	11306449, 11918085, 19861524, ...
		DISEASES inferred
		Novoseek inferred
MSH6	MutS Homolog 6	Causative variation	11306449, 11245474, 17417778, ...
		DISEASES inferred
		Novoseek inferred
BCL10	B-Cell CLL/Lymphoma 10	Pathogenic	11107182, 10408399, 10819599, ...
		Novoseek inferred
MT-CO1	Mitochondrially Encoded Cytochrome C Oxidase I	Causative variation	16172211
		DISEASES inferred
		Novoseek inferred
KRAS	KRAS Proto-Oncogene, GTPase	DISEASES inferred	16534842, 8759614, 11355359, ...
		Novoseek inferred
TCF7L2	Transcription Factor 7 Like 2	DISEASES inferred	18981586, 12419832, 10919357, ...
		Novoseek inferred
PTGS2	Prostaglandin-Endoperoxide Synthase 2	DISEASES inferred	10666384, 17923032, 18708371, ...
		Novoseek inferred
CDH1	Cadherin 1	DISEASES inferred	15785891, 19082443, 11727261, ...
		Novoseek inferred
PMS2	PMS1 Homolog 2, Mismatch Repair System Component	DISEASES inferred	16472587, 16785784, 10615123, ...
		Novoseek inferred
SMAD4	SMAD Family Member 4	DISEASES inferred	11784716, 15095268, 16886611, ...
		Novoseek inferred
TGFBR2	Transforming Growth Factor Beta Receptor 2	DISEASES inferred	9402753, 8952554, 9822576, ...
		Novoseek inferred
VEGFA	Vascular Endothelial Growth Factor A	DISEASES inferred	10519388, 14716760, 12596060, ...
		Novoseek inferred
MUC2	Mucin 2, Oligomeric Mucus/Gel-Forming	DISEASES inferred	15901128, 16609910, 10757125, ...
		Novoseek inferred
EGFR	Epidermal Growth Factor Receptor	DISEASES inferred	16041691, 10778975, 8439966, ...
		Novoseek inferred
CEACAM5	Carcinoembryonic Antigen Related Cell Adhesion Molecule 5	DISEASES inferred	11964079, 8141873, 2314825, ...
		Novoseek inferred
MYC	V-Myc Avian Myelocytomatosis Viral Oncogene Homolog	DISEASES inferred	17927853, 1980763, 8823991, ...
		Novoseek inferred
CASP3	Caspase 3	DISEASES inferred	19598027, 11351040, 15498930, ...
		Novoseek inferred
KRT20	Keratin 20	DISEASES inferred	12515621, 10590383, 7530983, ...
		Novoseek inferred
MMP7	Matrix Metallopeptidase 7	DISEASES inferred	16474169, 17649785, 7889484, ...
		Novoseek inferred
MMP2	Matrix Metallopeptidase 2	DISEASES inferred	15918187, 17882488, 18782525, ...
		Novoseek inferred
TYMS	Thymidylate Synthetase	DISEASES inferred	11832164, 15500737, 11131679, ...
		Novoseek inferred
CDKN1A	Cyclin Dependent Kinase Inhibitor 1A	DISEASES inferred	16200730, 10628797, 15354735, ...
		Novoseek inferred
PMS1	PMS1 Homolog 1, Mismatch Repair System Component	DISEASES inferred	7812952, 9855004, 7585634, ...
		Novoseek inferred
MGMT	O-6-Methylguanine-DNA Methyltransferase	DISEASES inferred	12720298, 8364924, 15476557, ...
		Novoseek inferred
EPCAM	Epithelial Cell Adhesion Molecule	DISEASES inferred	16404366, 11955649, 16971804, ...
		Novoseek inferred
CHEK2	Checkpoint Kinase 2	Pathogenic	18566216, 18679694, 11571648, ...
		DISEASES inferred
		Novoseek inferred
HRAS	HRas Proto-Oncogene, GTPase	DISEASES inferred	12009696, 15476557, 15713896, ...
		Novoseek inferred
CD44	CD44 Molecule (Indian Blood Group)	DISEASES inferred	8863664, 15215046, 17599831, ...
		Novoseek inferred
CDX2	Caudal Type Homeobox 2	DISEASES inferred	12970742, 12947088, 16027724, ...
		Novoseek inferred
EGF	Epidermal Growth Factor	DISEASES inferred	8321742, 7611788, 8669884, ...
		Novoseek inferred
CDX1	Caudal Type Homeobox 1	DISEASES inferred	9593754, 12970739, 15378566, ...
		Novoseek inferred
GALNT12	Polypeptide N-Acetylgalactosaminyltransferase 12	DISEASES inferred
SMAD3	SMAD Family Member 3	DISEASES inferred	16632996, 17471513, 16828225, ...
		Novoseek inferred
MMP9	Matrix Metallopeptidase 9	DISEASES inferred	11745204, 11691582, 12173379, ...
		Novoseek inferred
TOP1	Topoisomerase (DNA) I	DISEASES inferred	11042563, 9515577, 12006511, ...
		Novoseek inferred
LEF1	Lymphoid Enhancer Binding Factor 1	DISEASES inferred	10318916, 15557752, 12582159, ...
		Novoseek inferred
GUCY2C	Guanylate Cyclase 2C	DISEASES inferred	19800103, 15754294, 18615494, ...
		Novoseek inferred
BCL2L1	BCL2 Like 1	DISEASES inferred	10193519, 18494061, 16679352, ...
		Novoseek inferred
SRC	SRC Proto-Oncogene, Non-Receptor Tyrosine Kinase	DISEASES inferred	18556171, 19360146, 15818752, ...
		Novoseek inferred
CCKBR	Cholecystokinin B Receptor	DISEASES inferred	11287116, 12466900, 7557120, ...
		Novoseek inferred
KDR	Kinase Insert Domain Receptor	DISEASES inferred	17703341, 18619649, 10763960, ...
		Novoseek inferred
ABCB1	ATP Binding Cassette Subfamily B Member 1	DISEASES inferred	1977924, 9337699, 12894567, ...
		Novoseek inferred
AREG	Amphiregulin	DISEASES inferred13	8523820, 10024674, 1715580, ...
		Novoseek inferred
DPYD	Dihydropyrimidine Dehydrogenase	DISEASES inferred	17848752, 17699798, 10811492, ...
		Novoseek inferred
JUN	Jun Proto-Oncogene, AP-1 Transcription Factor Subunit	DISEASES inferred	16449643, 10744679, 15289320, ...
		Novoseek inferred
HNF4A	Hepatocyte Nuclear Factor 4 Alpha	DISEASES inferred	16400631, 11839557, 12885482, ...
		Novoseek inferred
MSH3	MutS Homolog 3	DISEASES inferred	14871813, 14871813, 9740671, ...
		Novoseek inferred
CASP9	Caspase 9	DISEASES inferred	11912124, 15844657, 12407450, ...
		Novoseek inferred
MUC5AC	Mucin 5AC, Oligomeric Mucus/Gel-Forming	DISEASES inferred	10815915, 11425189, 16409634, ...
		Novoseek inferred
BIRC5	Baculoviral IAP Repeat Containing 5	DISEASES inferred	19621386, 16224667, 18618519, ...
		Novoseek inferred
CEACAM7	Carcinoembryonic Antigen Related Cell Adhesion Molecule 7	DISEASES inferred	15543380, 16804977, 10472328, ...
		Novoseek inferred
SMAD2	SMAD Family Member 2	DISEASES inferred	10068469, 9665198, 9635866, ...
		Novoseek inferred
TYMP	Thymidine Phosphorylase	DISEASES inferred	7642571, 7627962, 8137250, ...
		Novoseek inferred
BCL2	BCL2, Apoptosis Regulator	DISEASES inferred	16610049, 11041112, 12533967, ...
		Novoseek inferred
GAST	Gastrin	DISEASES inferred	8166452, 1997467, 2202281, ...
		Novoseek inferred
CYCS	Cytochrome C, Somatic	DISEASES inferred	12822933, 15453709, 17143800, ...
		Novoseek inferred
NME1	NME/NM23 Nucleoside Diphosphate Kinase 1	DISEASES inferred	8418304, 7554087, 8702236, ...
		Novoseek inferred
DNMT1	DNA Methyltransferase 1	DISEASES inferred	14583449, 10463569, 20354000, ...
		Novoseek inferred
IGF2	Insulin Like Growth Factor 2	DISEASES inferred	16525660, 9921969, 12412161, ...
		Novoseek inferred
PARP1	Poly(ADP-Ribose) Polymerase 1	DISEASES inferred	19331692, 18006925, 15940627, ...
		Novoseek inferred
CASP8	Caspase 8	DISEASES inferred	14688335, 17726263, 12949717, ...
		Novoseek inferred
CTSB	Cathepsin B	DISEASES inferred	2232301, 9699522, 15769846, ...
		Novoseek inferred
CDKN2A	Cyclin Dependent Kinase Inhibitor 2A	DISEASES inferred	11677769, 11866898, 14562378, ...
		Novoseek inferred
PLAUR	Plasminogen Activator, Urokinase Receptor	DISEASES inferred	10594855, 15849510, 11839557, ...
		Novoseek inferred
CEACAM6	Carcinoembryonic Antigen Related Cell Adhesion Molecule 6	DISEASES inferred	8318403, 9085168, 14512395, ...
		Novoseek inferred
PTGS1	Prostaglandin-Endoperoxide Synthase 1	DISEASES inferred	14633654, 12664617, 10216286, ...
		Novoseek inferred
FASLG	Fas Ligand	DISEASES inferred	16194308, 15138115, 14680559, ...
		Novoseek inferred
TNFSF10	Tumor Necrosis Factor Superfamily Member 10	DISEASES inferred	11313891, 17212362, 18247342, ...
		Novoseek inferred
MAPK1	Mitogen-Activated Protein Kinase 1	DISEASES inferred	15713896, 9690379, 11992399, ...
		Novoseek inferred
PPARD	Peroxisome Proliferator Activated Receptor Delta	DISEASES inferred	11087869, 17637826, 17148604, ...
		Novoseek inferred
MMP11	Matrix Metallopeptidase 11	DISEASES inferred	7665251, 15459498, 8955621, ...
		Novoseek inferred
MET	MET Proto-Oncogene, Receptor Tyrosine Kinase	DISEASES inferred	15849510, 8380734, 11073815, ...
		Novoseek inferred
COLCA1	Colorectal Cancer Associated 1	DISEASES inferred
POLE	DNA Polymerase Epsilon, Catalytic Subunit	DISEASES inferred
PLAU	Plasminogen Activator, Urokinase	DISEASES inferred	10521987, 10594855, 15849510, ...
		Novoseek inferred
HIF1A	Hypoxia Inducible Factor 1 Alpha Subunit	DISEASES inferred	12149254, 16103077, 12016145, ...
		Novoseek inferred
TGFB1	Transforming Growth Factor Beta 1	DISEASES inferred	8018559, 2295065, 8398905, ...
		Novoseek inferred
MAPK8	Mitogen-Activated Protein Kinase 8	DISEASES inferred	17085668, 16449643, 12383707, ...
		Novoseek inferred
STAT3	Signal Transducer And Activator Of Transcription 3	DISEASES inferred	15467762, 12920809, 18200666, ...
		Novoseek inferred
ERBB2	Erb-B2 Receptor Tyrosine Kinase 2	DISEASES inferred	15757908, 12767065, 14750183, ...
		Novoseek inferred
TNFRSF10B	TNF Receptor Superfamily Member 10b	DISEASES inferred	17510406, 17785559, 15911244, ...
		Novoseek inferred
LGALS3	Galectin 3	DISEASES inferred	2013422, 17259097, 17695516, ...
		Novoseek inferred
PTEN	Phosphatase And Tensin Homolog	DISEASES inferred	19724853, 18781614, 15025964, ...
		Novoseek inferred
CEACAM3	Carcinoembryonic Antigen Related Cell Adhesion Molecule 3	Novoseek inferred	15967383, 12013504, 15893415, ...
GSTP1	Glutathione S-Transferase Pi 1	DISEASES inferred	1672623, 18093316, 11606500, ...
		Novoseek inferred
PTK2	Protein Tyrosine Kinase 2	DISEASES inferred	18556171, 12538472, 19956390, ...
		Novoseek inferred
MAPK3	Mitogen-Activated Protein Kinase 3	DISEASES inferred	15358633, 9191056, 12174901, ...
		Novoseek inferred
PSG2	Pregnancy Specific Beta-1-Glycoprotein 2	Novoseek inferred	2168182,11626, 1726506, ...
SMAD7	SMAD Family Member 7	DISEASES inferred	20165854, 12866583, 12584741, ...
		Novoseek inferred
IGFBP3	Insulin Like Growth Factor Binding Protein 3	DISEASES inferred	11920634, 19482725, 10897042, ...
		Novoseek inferred
GNAS	GNAS Complex Locus	DISEASES inferred
VDR	Vitamin D (1,25- Dihydroxyvitamin D3) Receptor	DISEASES inferred	12027461, 8694565, 11050081, ...
		Novoseek inferred
AXIN1	Axin 1	DISEASES inferred	14566817, 17534895, 10700176, ...
		Novoseek inferred
RHOA	Ras Homolog Family Member A	DISEASES inferred	19947919, 18922976, 18767036, ...
		Novoseek inferred
MUC12	Mucin 12, Cell Surface Associated	DISEASES inferred
CDKN1B	Cyclin Dependent Kinase Inhibitor 1B	DISEASES inferred	19082479, 15722793, 10353738, ...
		Novoseek inferred
TNF	Tumor Necrosis Factor	DISEASES inferred
NQO1	NAD(P)H Quinone Dehydrogenase 1	DISEASES inferred	12529991, 18444152, 15352038, ...
		Novoseek inferred
IGF1R	Insulin Like Growth Factor 1 Receptor	DISEASES inferred	12820418, 9921969, 7848910, ...
		Novoseek inferred
IFNG	Interferon Gamma	DISEASES inferred	11179490, 11911240, 1697502, ...
		Novoseek inferred
RUNX3	Runt Related Transcription Factor 3	DISEASES inferred	15386381, 18949360, 18772112, ...
		Novoseek inferred
TERT	Telomerase Reverse Transcriptase	DISEASES inferred	16444744, 14573759, 11243466, ...
		Novoseek inferred
FLT1	Fms Related Tyrosine Kinase 1	DISEASES inferred	7664263, 14521839, 17409437, ...
		Novoseek inferred
MAP2K1	Mitogen-Activated Protein Kinase Kinase 1	DISEASES inferred	18533112, 19411838, 19014680, ...
		Novoseek inferred
IL6	Interleukin 6	DISEASES inferred
STK11	Serine/Threonine Kinase 11	DISEASES inferred	11064676, 9708796, 10676634, ...
		Novoseek inferred
GPX2	Glutathione Peroxidase 2	DISEASES inferred	15203372, 19047153, 18479189, ...
		Novoseek inferred
TMEFF2	Transmembrane Protein With EGF Like And Two Follistatin Like Domains 2	DISEASES inferred	12460892, 16207479, 12460892, ...
		Novoseek inferred
FOS	Fos Proto-Oncogene, AP-1 Transcription Factor Subunit	DISEASES inferred	8264230, 12971413, 7654441, ...
		Novoseek inferred
KRT18	Keratin 18	DISEASES inferred	12681507, 10931219, 19302716, ...
		Novoseek inferred
LGALS4	Galectin 4	DISEASES inferred	11414198, 9310382, 12673710
		Novoseek inferred
CACNA1G	Calcium Voltage-Gated Channel Subunit Alpha1 G	DISEASES inferred	16931963, 17372756, 17065427, ...
		Novoseek inferred
WRN	Werner Syndrome RecQ Like Helicase	DISEASES inferred	18084250, 19002263, 19945966
		Novoseek inferred
FAS	Fas Cell Surface Death Receptor	DISEASES inferred	11832097, 16078572, 15274324, ...
		Novoseek inferred
COLCA2	Colorectal Cancer Associated 2	DISEASES inferred
ST6GAL1	ST6 Beta-Galactoside Alpha-2,6-Sialyltransferase 1	DISEASES inferred	16319516, 9184831, 11406350, ...
		Novoseek inferred
CCNB1	Cyclin B1	DISEASES inferred	15487447, 12009577, 11821797, ...
		Novoseek inferred
CTNNA1	Catenin Alpha 1	DISEASES inferred	9624037, 10343606, 9894451, ...
		Novoseek inferred
XRCC1	X-Ray Repair Cross Complementing 1	DISEASES inferred	19959686, 18806752, 15800946, ...
		Novoseek inferred
PTGER4	Prostaglandin E Receptor 4	DISEASES inferred	16540660, 17130837, 16540660, ...
		Novoseek inferred
CDK2	Cyclin Dependent Kinase 2	DISEASES inferred	12395374, 11680595, 7779716, ...
		Novoseek inferred
ESR2	Estrogen Receptor 2	DISEASES inferred	11567223, 14716825, 16309230, ...
		Novoseek inferred
GDF15	Growth Differentiation Factor 15	DISEASES inferred	17191121, 15677629, 12855642, ...
		Novoseek inferred
NOS2	Nitric Oxide Synthase 2	DISEASES inferred	19925669, 16216410, 9443414, ...
		Novoseek inferred
MMP14	Matrix Metallopeptidase 14	DISEASES inferred	12006939, 19020773, 10901373, ...
		Novoseek inferred
CTSD	Cathepsin D	DISEASES inferred	8945619, 7911458, 9300184, ...
		Novoseek inferred
MUC6	Mucin 6, Oligomeric Mucus/Gel-Forming	DISEASES inferred	19855374, 15901128, 16609910, ...
		Novoseek inferred
TGFBR1	Transforming Growth Factor Beta Receptor 1	DISEASES inferred	19509225, 11746979, 8663343, ...
		Novoseek inferred
SELE	Selectin E	DISEASES inferred	7545541, 9645747, 10741305, ...
		Novoseek inferred
TIAM1	T-Cell Lymphoma Invasion And Metastasis 1	DISEASES inferred	17132223, 17376711, 17822624, ...
		Novoseek inferred
VEGFC	Vascular Endothelial Growth Factor C	DISEASES inferred	17143789, 16961284, 14720324, ...
		Novoseek inferred
RAF1	Raf-1 Proto-Oncogene, Serine/Threonine Kinase	DISEASES inferred	12359742, 17699719, 17179102, ...
		Novoseek inferred
NF1	Neurofibromin 1	Novoseek inferred	15840687, 8665528, 18592002, ...
NTN1	Netrin 1	DISEASES inferred	17549567, 20431009, 16762451, ...
		Novoseek inferred
NAT2	N-Acetyltransferase 2	DISEASES inferred	11099063, 15617035, 9918135, ...
		Novoseek inferred
PHLPP1	PH Domain And Leucine Rich Repeat Protein Phosphatase 1	DISEASES inferred
MTHFR	Methylenetetrahydrofolate Reductase	DISEASES inferred	12496052, 10385141, 15161007, ...
		Novoseek inferred
WNT2	Wnt Family Member 2	DISEASES inferred	17386109, 12147710, 19239325, ...
		Novoseek inferred
MMP1	Matrix Metallopeptidase 1	DISEASES inferred	11007031, 14707454, 12949792, ...
		Novoseek inferred
HPGD	Hydroxyprostaglandin Dehydrogenase 15-(NAD)	DISEASES inferred	16818638, 19638428, 19138942, ...
		Novoseek inferred
TCF4	Transcription Factor 4	DISEASES inferred	18439914, 19376641, 15667799, ...
		Novoseek inferred
RET	Ret Proto-Oncogene	DISEASES inferred
MUC1	Mucin 1, Cell Surface Associated	DISEASES inferred
VEGFD	Vascular Endothelial Growth Factor D	DISEASES inferred	15196547, 14720324, 17419234, ...
		Novoseek inferred
PHLPP2	PH Domain And Leucine Rich Repeat Protein Phosphatase 2	DISEASES inferred
GSK3B	Glycogen Synthase Kinase 3 Beta	DISEASES inferred	10549354, 17640304
		Novoseek inferred
MDM2	MDM2 Proto-Oncogene	DISEASES inferred	18607552, 9252682, 11037343, ...
		Novoseek inferred
SOCS1	Suppressor Of Cytokine Signaling 1	DISEASES inferred	17372756, 16717119, 17898258, ...
		Novoseek inferred
UGT1A1	UDP Glucuronosyltransferase Family 1 Member A1	DISEASES inferred	16551870, 20096102, 18675828, ...
		Novoseek inferred
DNMT3B	DNA Methyltransferase 3 Beta	DISEASES inferred	19470733, 16702365, 18662374, ...
		Novoseek inferred
ENG	Endoglin	DISEASES inferred	16177881, 17096728, 11121063, ...
		Novoseek inferred
PPP2R1B	Protein Phosphatase 2 Scaffold Subunit Abeta	DISEASES inferred	14767517, 10896920, 10597236, ...
		Novoseek inferred
CASR	Calcium Sensing Receptor	DISEASES inferred	15598778, 19706842, 18843020, ...
		Novoseek inferred
ABCG2	ATP Binding Cassette Subfamily G Member 2 (Junior Blood Group)	DISEASES inferred	19956881, 15027118, 19728910, ...
		Novoseek inferred
CEACAM1	Carcinoembryonic Antigen Related Cell Adhesion Molecule 1	DISEASES inferred	10666389, 14512395, 9858884, ...
		Novoseek inferred
HSPA5	Heat Shock Protein Family A (Hsp70) Member 5	DISEASES inferred	19521235, 20198347, 16595926, ...
		Novoseek inferred
XIAP	X-Linked Inhibitor Of Apoptosis	DISEASES inferred	18024305, 16278380, 18820704, ...
		Novoseek inferred
SFRP2	Secreted Frizzled Related Protein 2	DISEASES inferred	16077992, 18203283, 17410438
		Novoseek inferred
POLD1	DNA Polymerase Delta 1, Catalytic Subunit	DISEASES inferred
CCND2	Cyclin D2	DISEASES inferred	16012517, 16192633, 19508551, ...
		Novoseek inferred
FPGS	Folylpolyglutamate Synthase	DISEASES inferred	9815719, 16122883, 15542523, ...
		Novoseek inferred
E2F4	E2F Transcription Factor 4	DISEASES inferred	12148576, 19562678, 10679953, ...
		Novoseek inferred
TIMP1	TIMP Metallopeptidase Inhibitor 1	DISEASES inferred	11686557, 20108216, 17878270, ...
		Novoseek inferred
TDGF1	Teratocarcinoma-Derived Growth Factor 1	DISEASES inferred	11553858, 12147741, 9816209, ...
		Novoseek inferred
BMP6	Bone Morphogenetic Protein 6	Novoseek inferred	15754403, 9166228, 14720321, ...
ITGB1	Integrin Subunit Beta 1	DISEASES inferred	7544773, 8314518, 7538447, ...
		Novoseek inferred
PIK3R1	Phosphoinositide-3-Kinase Regulatory Subunit 1	DISEASES inferred	11042696, 18245521, 19962665, ...
		Novoseek inferred
S100A4	S100 Calcium Binding Protein A4	DISEASES inferred	12404222, 16097057, 19513503, ...
		Novoseek inferred
GSTM1	Glutathione S-Transferase Mu 1	DISEASES inferred	14523342, 16596290, 9003527, ...
		Novoseek inferred
DDIT3	DNA Damage Inducible Transcript 3	DISEASES inferred	20198347, 18534616, 15271854, ...
		Novoseek inferred
HLTF	Helicase Like Transcription Factor	DISEASES inferred	11904375, 16708352, 12901794, ...
		Novoseek inferred
CDK1	Cyclin Dependent Kinase 1	DISEASES inferred	7779716, 10091728, 19223178, ...
		Novoseek inferred
ANXA5	Annexin A5	DISEASES inferred	15940614, 15498930, 19088028, ...
		Novoseek inferred
SYNE1	Spectrin Repeat Containing Nuclear Envelope Protein 1	DISEASES inferred	10741695, 17510425, 12699387, ...
		Novoseek inferred
IFNA2	Interferon Alpha 2	DISEASES inferred	8171737, 8708718, 1534247, ...
		Novoseek inferred
WNT1	Wnt Family Member 1	DISEASES inferred	11358845, 15735684, 9843955
		Novoseek inferred
CYP1A1	Cytochrome P450 Family 1 Subfamily A Member 1	DISEASES inferred	15496536, 12210502, 12210751, ...
		Novoseek inferred
UMPS	Uridine Monophosphate Synthetase	DISEASES inferred	10969598, 17108726, 18949394, ...
		Novoseek inferred
ERCC1	ERCC Excision Repair 1, Endonuclease Non-Catalytic Subunit	DISEASES inferred	18497992, 19581734, 16224397, ...
		Novoseek inferred
CYP3A4	Cytochrome P450 Family 3 Subfamily A Member 4	DISEASES inferred	14615069, 12470639, 15578590, ...
		Novoseek inferred
ERBB3	Erb-B2 Receptor Tyrosine Kinase 3	DISEASES inferred	16507107, 1715580, 9712416, ...
		Novoseek inferred
KRT19	Keratin 19	DISEASES inferred	19145504, 11459287, 8874391, ...
		Novoseek inferred
CSE1L	Chromosome Segregation 1 Like	DISEASES inferred	8963895, 15354419
		Novoseek inferred
THBS1	Thrombospondin 1	DISEASES inferred	12963968, 10719053, 9849855, ...
		Novoseek inferred
OGG1	8-Oxoguanine DNA Glycosylase	DISEASES inferred	10778969, 15946795, 19561388, ...
		Novoseek inferred
CHEK1	Checkpoint Kinase 1	DISEASES inferred	17408908, 19570909, 18679694, ...
		Novoseek inferred
LGR5	Leucine Rich Repeat Containing G Protein-Coupled Receptor 5	DISEASES inferred
TGFA	Transforming Growth Factor Alpha	DISEASES inferred	1980764, 17562274, 17265080, ...
		Novoseek inferred
TFF3	Trefoil Factor 3	DISEASES inferred	10611154, 9501226, 16410243, ...
		Novoseek inferred
CFLAR	CASP8 And FADD Like Apoptosis Regulator	DISEASES inferred	17559541, 17726263, 17726263, ...
		Novoseek inferred
MAPRE1	Microtubule Associated Protein RP/EB Family Member 1	DISEASES inferred	9823979, 19928351
		Novoseek inferred
CAV1	Caveolin 1	DISEASES inferred	15769846, 15274335, 16202996, ...
		Novoseek inferred
IGFBP7	Insulin Like Growth Factor Binding Protein 7	DISEASES inferred	17136345, 12760797, 19094461, ...
		Novoseek inferred
EPHB2	EPH Receptor B2	DISEASES inferred	11920461, 16166419, 19621336, ...
		Novoseek inferred
IGF1	Insulin Like Growth Factor 1	DISEASES inferred	17560457,12970, 9731515, ...
		Novoseek inferred
ENPP7	Ectonucleotide Pyrophosphatase/Phosphodiesterase 7	DISEASES inferred	9028353, 12920578, 15016655, ...
		Novoseek inferred
CDK4	Cyclin Dependent Kinase 4	DISEASES inferred	14562378, 10091728, 17072968, ...
		Novoseek inferred
NFKB1	Nuclear Factor Kappa B Subunit 1	DISEASES inferred	17852842, 12839942
		Novoseek inferred
MUC3A	Mucin 3A, Cell Surface Associated	DISEASES inferred	11425189, 10405327, 8813081, ...
		Novoseek inferred
RARB	Retinoic Acid Receptor Beta	DISEASES inferred	9147612, 10369704, 9840718, ...
		Novoseek inferred
RPS6KB1	Ribosomal Protein S6 Kinase B1	DISEASES inferred
FZD7	Frizzled Class Receptor 7	DISEASES inferred
WNT5A	Wnt Family Member 5A	DISEASES inferred	12147710, 17463182, 16230369
		Novoseek inferred
E2F1	E2F Transcription Factor 1	DISEASES inferred	10225440, 10738178, 14679120, ...
		Novoseek inferred
KLF5	Kruppel Like Factor 5	DISEASES inferred	19671674, 14726538, 15581624
		Novoseek inferred
LGALS3BP	Galectin 3 Binding Protein	DISEASES inferred	15140826, 15362030, 8439505
		Novoseek inferred
NAT1	N-Acetyltransferase 1	DISEASES inferred	18022202, 18569593, 12568823, ...
		Novoseek inferred
PDCD4	Programmed Cell Death 4	DISEASES inferred	17849461, 17968323, 19836969, ...
		Novoseek inferred
PTGER2	Prostaglandin E Receptor 2	DISEASES inferred	15247185, 17555711, 16293724, ...
		Novoseek inferred
IL6R	Interleukin 6 Receptor	DISEASES inferred	10766420, 20194250, 12760309
		Novoseek inferred
TNFRSF9	TNF Receptor Superfamily Member 9	DISEASES inferred
FLT4	Fms Related Tyrosine Kinase 4	DISEASES inferred	16299655, 10738243, 16219148, ...
		Novoseek inferred
CYP24A1	Cytochrome P450 Family 24 Subfamily A Member 1	DISEASES inferred	11467853, 12027461, 11467853
		Novoseek inferred
TCF7	Transcription Factor 7 (T-Cell Specific, HMG-Box)	DISEASES inferred	9259402, 19749792, 18983819, ...
		Novoseek inferred
SP1	Sp1 Transcription Factor	DISEASES inferred	19783902, 18811981, 15254745, ...
		Novoseek inferred
SERPINB5	Serpin Family B Member 5	DISEASES inferred	20099971, 15714592, 17203770, ...
		Novoseek inferred
ABCC1	ATP Binding Cassette Subfamily C Member 1	DISEASES inferred	10535485, 9010028, 8603824, ...
		Novoseek inferred
UGT1A6	UDP Glucuronosyltransferase Family 1 Member A6	DISEASES inferred	16797247, 9762354, 10220484, ...
		Novoseek inferred
MCL1	BCL2 Family Apoptosis Regulator	DISEASES inferred	11484952, 19088028, 19380879, ...
		Novoseek inferred
FGF2	Fibroblast Growth Factor 2	DISEASES inferred	7923221, 9139874, 14593497, ...
		Novoseek inferred
PXN	Paxillin	DISEASES inferred	19916745, 18556171, 20133777, ...
		Novoseek inferred
EXO1	Exonuclease 1	DISEASES inferred	11375940, 14756672, 15550454, ...
		Novoseek inferred
HSP90AA1	Heat Shock Protein 90 Alpha Family Class A Member 1	DISEASES inferred	15735687, 10674022, 18025273, ...
		Novoseek inferred
TIMP3	TIMP Metallopeptidase Inhibitor 3	DISEASES inferred	9184186, 16708352, 17342361, ...
		Novoseek inferred
CCNA2	Cyclin A2	DISEASES inferred	15149161, 7601562, 10371338, ...
		Novoseek inferred
LRP6	LDL Receptor Related Protein 6	DISEASES inferred	17255260
		Novoseek inferred
PCNA	Proliferating Cell Nuclear Antigen	Novoseek inferred	14669354, 9407990, 9762888, ...
MPO	Myeloperoxidase	DISEASES inferred
ST3GAL1	ST3 Beta-Galactoside Alpha-2,3-Sialyltransferase 1	DISEASES inferred	7630014
		Novoseek inferred
GRPR	Gastrin Releasing Peptide Receptor	DISEASES inferred	16920698, 18160806, 19519524, ...
		Novoseek inferred
PKM	Pyruvate Kinase, Muscle	DISEASES inferred	17649802, 17301655, 12820312, ...
		Novoseek inferred
KRT7	Keratin 7	DISEASES inferred	12454811, 17715023, 10843291, ...
		Novoseek inferred
HDAC9	Histone Deacetylase 9	Novoseek inferred	11159758, 16887021, 18830613, ...
WNT3A	Wnt Family Member 3A	DISEASES inferred
IL1B	Interleukin 1 Beta	DISEASES inferred
TLR9	Toll Like Receptor 9	DISEASES inferred	17487373, 17636117, 16428503
		Novoseek inferred
RASSF1	Ras Association Domain Family Member 1	DISEASES inferred	11668500, 17167178, 18592002, ...
		Novoseek inferred
IL2	Interleukin 2	DISEASES inferred
PROM1	Prominin 1	DISEASES inferred
ALOX12	Arachidonate 12-Lipoxygenase, 12S Type	DISEASES inferred	17151091
		Novoseek inferred
ICAM1	Intercellular Adhesion Molecule 1	DISEASES inferred	16220435, 16844085, 11785946, ...
		Novoseek inferred
GUCA2B	Guanylate Cyclase Activator 2B	DISEASES inferred	11016642, 17582727, 11438734, ...
		Novoseek inferred
TCF3	Transcription Factor 3
BRCA1	BRCA1, DNA Repair Associated	DISEASES inferred	9666805, 16256400, 9145676, ...
		Novoseek inferred
TIMP2	TIMP Metallopeptidase Inhibitor 2	DISEASES inferred	10810401, 10425288, 8895669, ...
		Novoseek inferred
GSTT1	Glutathione S-Transferase Theta 1	DISEASES inferred	16596290, 16217767, 15777499, ...
		Novoseek inferred
TP73	Tumor Protein P73	DISEASES inferred	11675903, 12865464, 19956069, ...
		Novoseek inferred
FHIT	Fragile Histidine Triad	DISEASES inferred	10912665, 10646844, 8598045, ...
		Novoseek inferred
CXCR4	C-X-C Motif Chemokine Receptor 4	DISEASES inferred	19305148, 20460542, 12839981, ...
		Novoseek inferred
MUC4	Mucin 4, Cell Surface Associated	DISEASES inferred	10815915, 10463611, 19127263, ...
		Novoseek inferred
FZD10	Frizzled Class Receptor 10	DISEASES inferred	10448064, 11786918
		Novoseek inferred
IGFBP2	Insulin Like Growth Factor Binding Protein 2	DISEASES inferred	11044360, 10985759, 20157191, ...
		Novoseek inferred
MAPK14	Mitogen-Activated Protein Kinase 14	DISEASES inferred	16326073, 16982754, 15657353, ...
		Novoseek inferred
TNFRSF10A	TNF Receptor Superfamily Member 10a	DISEASES inferred	17785559, 20068564, 15911244, ...
		Novoseek inferred
MTA1	Metastasis Associated 1	DISEASES inferred	19198625, 12650603, 9291440, ...
		Novoseek inferred
FBXW7	F-Box And WD Repeat Domain Containing 7	DISEASES inferred
CSK	C-Src Tyrosine Kinase	DISEASES inferred	7533218, 15961079, 11161376, ...
		Novoseek inferred
FASN	Fatty Acid Synthase	DISEASES inferred	17350669, 9191002, 19491830, ...
		Novoseek inferred
BNIP3	BCL2 Interacting Protein 3	DISEASES inferred	14552589, 19956881, 16799636
		Novoseek inferred
AMACR	Alpha-Methylacyl-CoA Racemase	DISEASES inferred	14642549, 19148275, 18712414, ...
		Novoseek inferred
STUB1	STIP1 Homology And U-Box Containing Protein 1	DISEASES inferred
TGFB3	Transforming Growth Factor Beta 3	DISEASES inferred	12778073
		Novoseek inferred
ZEB1	Zinc Finger E-Box Binding Homeobox 1	DISEASES inferred	16203744, 16804902, 16804902, ...
		Novoseek inferred
TGFB2	Transforming Growth Factor Beta 2	DISEASES inferred	16886611, 15057430, 18084956, ...
		Novoseek inferred
BRCA2	BRCA2, DNA Repair Associated	DISEASES inferred	16614877, 16256400, 19656163, ...
		Novoseek inferred
RNF43	Ring Finger Protein 43	DISEASES inferred
FUT3	Fucosyltransferase 3 (Lewis Blood Group)	DISEASES inferred	9178808, 9690558, 10747292, ...
		Novoseek inferred
HGF	Hepatocyte Growth Factor	DISEASES inferred	10878450, 10959552, 16990975, ...
		Novoseek inferred
DVL1	Dishevelled Segment Polarity Protein 1	DISEASES inferred
HDAC1	Histone Deacetylase 1	DISEASES inferred	17720775, 18347167, 16510874, ...
		Novoseek inferred
CASP7	Caspase 7	DISEASES inferred	12970753, 19793002, 11381362, ...
		Novoseek inferred
TLR5	Toll Like Receptor 5	DISEASES inferred	18538140, 12223342
		Novoseek inferred
SULT1A1	Sulfotransferase Family 1A Member 1	DISEASES inferred	17013894, 16425401, 17603900, ...
		Novoseek inferred
IRS1	Insulin Receptor Substrate 1	DISEASES inferred	17827156, 19391107, 15247132, ...
		Novoseek inferred
NTS	Neurotensin	DISEASES inferred	12009958, 16051276, 17000667, ...
		Novoseek inferred
DDX53	DEAD-Box Helicase 53	DISEASES inferred
TNFRSF1A	TNF Receptor Superfamily Member 1A	DISEASES inferred
KRT8	Keratin 8	DISEASES inferred	9568504, 11598148, 17910847, ...
		Novoseek inferred
FN1	Fibronectin 1	DISEASES inferred	16148991, 8579120, 17827739, ...
		Novoseek inferred
WIF1	WNT Inhibitory Factor 1	DISEASES inferred	16007117, 16491118, 16007117, ...
		Novoseek inferred
CXCL12	C-X-C Motif Chemokine Ligand 12	DISEASES inferred	12839981, 19472013, 16125170
		Novoseek inferred
MTHFD1	Methylenetetrahydrofolate Dehydrogenase, Cyclohydrolase And Formyltetrahydrofolate Synthetase 1	DISEASES inferred
BAK1	BCL2 Antagonist/Killer 1	DISEASES inferred	10023006, 10969770, 15659820, ...
		Novoseek inferred
GUCA2A	Guanylate Cyclase Activator 2A	DISEASES inferred	11724355, 19771320, 9461126, ...
		Novoseek inferred
CYP1A2	Cytochrome P450 Family 1 Subfamily A Member 2	DISEASES inferred	7694097, 10493258, 9783729, ...
		Novoseek inferred
MKI67	Marker Of Proliferation Ki-67	DISEASES inferred	12395374, 7611778, 17592558, ...
		Novoseek inferred
ANTXR1	Anthrax Toxin Receptor 1	DISEASES inferred
STAT1	Signal Transducer And Activator Of Transcription 1	DISEASES inferred	16204068, 10744706, 19046253, ...
		Novoseek inferred
MT-ND1	Mitochondrially Encoded NADH:Ubiquinone Oxidoreductase Core Subunit 1	Pathogenic
SERPINB2	Serpin Family B Member 2	DISEASES inferred	8518031, 2114945, 18507009, ...
		Novoseek inferred
JAK1	Janus Kinase 1	DISEASES inferred	8530527, 18320073, 17016444
		Novoseek inferred
GCNT3	Glucosaminyl (N-Acetyl) Transferase 3, Mucin Type	DISEASES inferred
PTPN13	Protein Tyrosine Phosphatase, Non-Receptor Type 13	DISEASES inferred	16706817, 17585452, 15494722, ...
		Novoseek inferred
ZEB2	Zinc Finger E-Box Binding Homeobox 2	DISEASES inferred
FZD6	Frizzled Class Receptor 6	DISEASES inferred
IGF2R	Insulin Like Growth Factor 2 Receptor	DISEASES inferred	9797779, 1848538, 10337989, ...
		Novoseek inferred
CDCP1	CUB Domain Containing Protein 1	DISEASES inferred
MACC1	MACC1, MET Transcriptional Regulator	DISEASES inferred
CXCL8	C-X-C Motif Chemokine Ligand 8	DISEASES inferred
IFNA1	Interferon Alpha 1	DISEASES inferred
RECK	Reversion Inducing Cysteine Rich Protein With Kazal Motifs	DISEASES inferred	17443689, 16046057, 17669467, ...
		Novoseek inferred
COX5A	Cytochrome C Oxidase Subunit 5A	Novoseek inferred	12663496, 16495511, 12783255, ...
TNS4	Tensin 4	DISEASES inferred
AKAP12	A-Kinase Anchoring Protein 12	DISEASES inferred
ACSL5	Acyl-CoA Synthetase Long-Chain Family Member 5	DISEASES inferred	16110457
		Novoseek inferred
ALDH1A1	Aldehyde Dehydrogenase 1 Family Member A1	DISEASES inferred	16583981, 20422001
		Novoseek inferred
KLF4	Kruppel Like Factor 4	DISEASES inferred	18264726, 16814484, 20385121, ...
		Novoseek inferred
CDH13	Cadherin 13	DISEASES inferred	15292927, 14997203, 15793636, ...
		Novoseek inferred
