# Supplementary material for: A data-driven, knowledge-based approach to biomarker discovery: application to circulating microRNA markers of colorectal cancer prognosis
Source: NPJ Syst Biol Appl. 2018 Jun 1;4:20. doi: 10.1038/s41540-018-0056-1 (PMC5981448; doi:10.1038/s41540-018-0056-1)
Supplement: Supplementary file 6 — Supplementary file 5 [file 41540_2018_56_MOESM6_ESM.txt]

miRNA-ID	p-value(KStest)
hsa-miR-651-5p	2.13E-05
hsa-let-7f-5p	2.60E-05
hsa-miR-127-5p	0.000315261
mmu-miR-495-3p	0.000459117
hsa-let-7e-5p	0.001582598
hsa-miR-125a-5p	0.001668249
hsa-miR-19b-3p	0.002221481
hsa-miR-483-5p	0.00233874
hsa-miR-30b-5p	0.002399495
hsa-miR-30c-5p	0.002399495
hsa-miR-615-5p	0.002399495
hsa-miR-106a-3p	0.002590636
hsa-miR-106a-5p	0.003334138
hsa-miR-17-5p	0.003592886
hsa-miR-320a	0.004484132
hsa-miR-652-3p	0.004823644
hsa-miR-28-5p	0.00570943
hsa-miR-517-5p	0.007580402
hsa-miR-25-3p	0.008128122
hsa-miR-559	0.00831854
hsa-miR-770-5p	0.00831854
hsa-miR-30a-5p	0.008914372
hsa-let-7a-5p	0.009548687
hsa-miR-217	0.009548687
hsa-miR-19a-3p	0.012515483
hsa-miR-106b-5p	0.013376631
hsa-miR-186-5p	0.01460771
hsa-miR-18a-5p	0.015939636
hsa-miR-892a	0.015939636
hsa-miR-339-3p	0.016645597
hsa-miR-195-3p	0.017008972
hsa-miR-185-5p	0.020612583
hsa-miR-21-5p	0.021956798
hsa-miR-518e-3p	0.022421886
mmu-miR-451a	0.023378402
hsa-miR-191-5p	0.024881116
hsa-miR-324-5p	0.025400707
hsa-miR-338-3p	0.027017581
hsa-miR-1180-3p	0.028724755
hsa-miR-323a-3p	0.028724755
hsa-miR-143-3p	0.030526388
hsa-miR-152-3p	0.03114866
hsa-miR-483-3p	0.033082936
hsa-miR-383-5p	0.039532395
hsa-miR-142-3p	0.040312659
hsa-miR-127-3p	0.041913552
hsa-miR-125a-3p	0.047960306
